# Supplementary material for: Impacts of large-scale deployment of vertical bifacial photovoltaics on European electricity market dynamics
Source: Nat Commun. 2024 Aug 6;15:6681. doi: 10.1038/s41467-024-50762-7 (PMC11303785; doi:10.1038/s41467-024-50762-7)
Supplement: Supplementary file 3 — Supplementary Data 1 [file 41467_2024_50762_MOESM3_ESM.xlsx]

## Sheet: info
								Average monthly sum of global irradiation per square meter received by the modules of the given system [kWh/m2/mo]
index	ISO3_CODE	lat	lon	startyear	endyear	slope	azimuth	1	2	3	4	5	6	7	8	9	10	11	12
0	ALB	40.8614	19.7201	2020	2020	36	-2	108.76	108.49	150.53	169.58	196.77	206.68	228.35	223.4	181.78	150.6	114.35	102.86
1	AND	42.4968	1.52213	2020	2020	29	-1	28.77	82.71	131.12	146.72	170.28	187.2	206.37	197.42	154.01	112.57	46.68	20.11
2	AUT	48.1552	14.0631	2020	2020	39	0	43.6	63.97	111.11	155.71	158.01	161.12	171.97	162.42	129.58	97.23	49.08	46.52
3	BEL	50.6405	4.66839	2020	2020	40	-4	42.99	54.86	109.82	150.37	154.1	157.45	160.93	145.5	124.94	91.94	50.55	39.69
4	BGR	42.2567	25.0304	2020	2020	37	-5	75.31	82.41	139.97	164.11	184.82	188.47	206.96	206.58	168.61	126.07	95.24	76.07
5	BIH	43.9698	17.2071	2020	2020	37	-8	55.64	66.93	87.27	132.39	155.43	171.72	194.24	184.98	141.19	109.59	73.09	54.29
6	BLR	53.5255	28.0129	2020	2020	41	-5	37.32	51.83	94.51	139.33	153.84	167.12	168.57	155.25	116.2	75.1	30.18	23.06
7	CHE	46.7635	7.60854	2020	2020	40	0	67.7	83.8	129.28	148.34	147.36	157.42	169.96	159.88	144	114.74	76.79	63.07
8	CYP	35.0509	33.2241	2020	2020	29	-8	114.35	126.84	179.08	193.35	205.45	218.61	231.22	229.4	201.71	176.61	145.29	118.09
9	CZE	49.8772	15.3961	2020	2020	41	-10	39.02	58.37	105.08	150.86	158.62	159.56	169.43	156.88	132.15	90.72	47.97	41.43
10	DEU	52.0911	11.7402	2020	2020	43	-3	37.12	56.64	102.7	148.29	163.03	165.17	166.15	151.41	126.54	90.41	47.13	35.73
11	DNK	55.9794	9.13485	2020	2020	43	-2	22.5	37.96	93.57	139.99	156.63	158.41	153.79	134.7	107.47	69.11	31.02	18.67
12	ESP	39.3792	-3.03685	2020	2020	34	-2	124.68	137.15	178.49	188.45	204.16	211.75	234.15	229.55	199.01	171.63	130	125.25
13	EST	58.6709	25.5672	2020	2020	45	-3	20.57	45.02	91.54	131.46	166.47	161.25	167.41	140.09	98.12	55.07	18.46	11.83
14	FIN	64.272	26.1872	2020	2020	51	-14	8.91	37.71	110.59	140.77	163.23	156.52	155.29	132.96	86.02	45.85	11.1	1.99
15	FRA	46.9012	2.1693	2020	2020	38	-5	56.87	77.16	127.55	149.41	153.85	164.3	177.33	171.35	148.68	106.89	66.75	60.85
16	GBR	52.3488	-1.05914	2020	2020	43	-7	43.99	58.25	104.11	134.13	142.34	148.88	153.56	135.43	114.75	80.71	53.3	41.83
17	GRC	39.4756	21.9122	2020	2020	35	-4	104.57	101.48	146.32	173.94	195.82	206.33	227.44	225.91	176.13	131.45	104.23	97.88
18	HRV	45.5983	16.3547	2020	2020	39	-3	61.45	68.1	124.45	157.01	172.92	182.7	198.55	185.58	142.56	105.41	65.3	52.63
19	HUN	47.1693	19.3946	2020	2020	40	-5	55.35	68.82	128.32	163.29	170.35	176.61	193.93	185.95	147.34	117.82	72.3	49.63
20	IRL	53.1638	-8.14501	2020	2020	43	-9	39.47	55.18	94.21	133.86	137.14	139.12	132.66	121.27	98.98	70.58	48.96	32.51
21	ISL	64.9849	-18.5805	2020	2020	45	0	7.95	44.53	105.42	164.73	198.64	175.43	158.35	130.47	90.62	55.69	13.9	0.79
22	ITA	41.7887	12.505	2020	2020	37	-6	100.01	114.07	151.93	175.97	197.27	203.74	226.13	217.31	174.18	144.1	107.3	102.42
23	LIE	47.1416	9.5529	2020	2020	38	-6	44.86	65.74	107.95	139.35	147.05	155.28	168.6	155.44	135.33	107.27	63.68	39.8
24	LTU	55.3346	23.9091	2020	2020	43	-5	25.99	40.31	87.09	142.34	166.51	165.64	167.87	147.67	116.52	71.07	26.13	19.72
25	LUX	49.7764	6.09282	2020	2020	38	-7	37.71	53.81	107.69	145.45	148.97	161.07	165.76	149.3	127.08	83.93	39.07	36.97
26	LVA	56.8622	24.934	2020	2020	43	-5	25.34	50.15	92.95	136.5	162.81	162.95	169.4	146.79	106.65	63.39	22.17	14.12
27	MDA	47.1947	28.4734	2020	2020	40	0	50.05	62.83	117.64	148.14	179.03	181.31	196.92	188.84	149.28	111.14	61.75	46.62
28	MKD	41.4266	21.4166	2020	2020	35	-7	65.59	89.73	127.23	159.88	181.57	193.61	213.55	212.14	160.29	130.6	96.42	72.29
29	MLT	35.9224	14.4002	2020	2020	32	-2	122.1	134.16	175.02	195.06	218.58	213.25	228.86	222.5	186.93	154.34	128.78	115.39
30	MNE	42.3831	19.2426	2020	2020	37	-3	96.11	92.44	141.19	167.68	192.61	201.7	223.08	218.04	175.97	144.41	104.48	95.84
31	NLD	52.2514	5.57985	2020	2020	41	-8	39.08	51.67	101.48	144.71	148.87	152.91	153.4	139.1	115.31	84.36	44.37	31.81
32	NOR	61.4406	9.86877	2020	2020	50	-9	9.02	36.18	97.7	128.35	126.93	149.84	136.41	116.13	96.85	64.13	19.5	7.15
33	POL	52.109	19.4286	2020	2020	42	-7	35.5	48.66	98.44	149.37	166.44	167.34	168.72	159.26	133.03	91.65	44.03	32.45
34	PRT	38.9791	-7.88636	2020	2020	33	0	115.45	130.72	163.91	175.02	200.05	205.58	231.32	227.12	192.23	153.77	120.35	113.54
35	ROU	44.6783	25.27	2020	2020	38	0	57.84	69.5	133.68	165.3	179.61	187.01	207.72	198.61	157.39	118.02	79.44	62.97
36	SRB	44.7673	20.6567	2020	2020	37	-3	59.75	68.34	127.63	158.63	175.71	182.56	205.36	194.31	150.25	122.05	86.04	54.46
37	SVK	48.4711	18.0406	2020	2020	41	-2	44.91	64.71	122.22	168.9	173.25	176.86	188.63	174.96	146.52	108.12	60.34	43.97
38	SVN	46.0951	14.5026	2020	2020	39	-2	62.89	73.47	117.82	146.5	169.72	174.73	190.02	176.74	140.01	96.34	55.47	51.16
39	SWE	62.3906	16.2735	2020	2020	50	-12	9.5	33.9	98.39	124.11	139.04	154.16	149.78	125.15	98.24	63.09	19.52	6.01
40	TUR	41.2736	27.3205	2020	2020	34	-1	79.09	83.35	132.44	165.16	192.96	195.29	217.95	213.96	165.96	123.26	89.37	73.87
41	UKR	49.0343	31.4702	2020	2020	39	-7	36.31	54.9	98	147.49	180.1	183.5	193.35	186.45	144.89	99.26	43	30.29
42	XKX	42.5548	21.0882	2020	2020	36	-2	60.94	75.7	124.24	150.87	173.26	184.9	208.01	201.95	153.22	121.89	86.55	57.37

## Sheet: ALB
IRRADIATION [W/sq.m]
	1	2	3	4	5	6	7	8	9	10	11	12
0	0	0	0	0	0	0	0	0	0	0	0	0
1	0	0	0	0	0	0	0	0	0	0	0	0
2	0	0	0	0	0	0	0	0	0	0	0	0
3	0	0	0	0	0	0	0	0	0	0	0	0
4	0	0	0	2.367	30.3077	40.151	34.2477	6.75968	0	0	0	0
5	0	0	13.8365	90.6217	135.953	150.145	139.423	114.476	74.246	13.6529	0	0
6	0	104.299	199.3	249.623	316.361	337.445	343.655	325.554	247.31	206.209	119.718	2.29839
7	300.615	359.778	401.011	453.5	499.444	524.328	549.345	540.195	494.637	423.47	375.542	206.417
8	527.797	534.814	591.775	634.609	664.742	680.089	725.058	734.094	686.752	554.475	585.91	298.655
9	649.857	665.736	717.498	759.217	801.151	762.418	887.566	873.953	768.457	673.031	669.246	433.227
10	703.904	729.708	808.663	843.572	827.125	831.878	955.775	936.881	823.634	700.359	742.373	518.651
11	672.42	731.835	787.071	883.555	832.11	861.1	957.004	939.389	878.615	717.819	730.519	462.371
12	603.336	695.412	676.128	801.168	759.442	809.095	889.633	870.475	761.53	604.367	639.912	436.037
13	512.438	615.557	581.268	641.211	582.195	706.331	739.872	703.975	585.152	519.436	466.127	340.051
14	353.403	429.031	411.56	481.983	423.137	536.57	579.845	505.205	422.881	300.349	265.431	167.896
15	69.4435	237.972	231.387	273.602	288.029	336.848	370.728	333.75	218.062	108.677	7.75367	0
16	0	1.90448	63.7226	97.163	124.197	144.409	166.119	136.053	52.258	0	0	0
17	0	0	0	2.25167	31.509	48.6937	46.9558	17.2629	0	0	0	0
18	0	0	0	0	0	0	0	0	0	0	0	0
19	0	0	0	0	0	0	0	0	0	0	0	0
20	0	0	0	0	0	0	0	0	0	0	0	0
21	0	0	0	0	0	0	0	0	0	0	0	0
22	0	0	0	0	0	0	0	0	0	0	0	0
23	0	0	0	0	0	0	0	0	0	0	0	0
PV PRODUCTION [kWh/kWp]
	1	2	3	4	5	6	7	8	9	10	11	12
0	0	0	0	0	0	0	0	0	0	0	0	0
1	0	0	0	0	0	0	0	0	0	0	0	0
2	0	0	0	0	0	0	0	0	0	0	0	0
3	0	0	0	0	0	0	0	0	0	0	0	0
4	0	0	0	2.15303	30.4599	40.8617	34.1592	6.92144	0	0	0	0
5	0	0	12.2532	82.4296	136.636	152.803	139.062	117.216	74.8114	13.7555	0	0
6	0	76.4165	176.496	227.057	317.949	343.419	342.766	333.344	249.194	207.758	99.1466	2.66129
7	240.069	263.598	355.125	412.504	501.952	533.61	547.924	553.123	498.404	426.651	311.011	239.009
8	421.495	391.841	524.062	577.241	668.081	692.128	723.183	751.662	691.982	558.64	485.232	345.811
9	518.971	487.763	635.399	690.585	805.174	775.914	885.271	894.867	774.309	678.086	554.248	501.63
10	562.132	534.634	716.132	767.314	831.278	846.604	953.304	959.302	829.907	705.62	614.809	600.543
11	536.989	536.192	697.011	803.683	836.289	876.343	954.529	961.87	885.306	723.211	604.992	535.376
12	481.82	509.506	598.763	728.743	763.256	823.417	887.333	891.306	767.33	608.907	529.954	504.885
13	409.229	450.998	514.757	583.247	585.118	718.834	737.959	720.822	589.609	523.338	386.032	393.743
14	282.225	314.337	364.468	438.412	425.262	546.068	578.345	517.295	426.102	302.605	219.821	194.406
15	55.4571	174.354	204.911	248.869	289.475	342.811	369.769	341.737	219.723	109.493	6.42133	0
16	0	1.39535	56.4312	88.3796	124.821	146.965	165.69	139.309	52.656	0	0	0
17	0	0	0	2.04812	31.6673	49.5556	46.8344	17.676	0	0	0	0
18	0	0	0	0	0	0	0	0	0	0	0	0
19	0	0	0	0	0	0	0	0	0	0	0	0
20	0	0	0	0	0	0	0	0	0	0	0	0
21	0	0	0	0	0	0	0	0	0	0	0	0
22	0	0	0	0	0	0	0	0	0	0	0	0
23	0	0	0	0	0	0	0	0	0	0	0	0

## Sheet: AND
IRRADIATION [W/sq.m]
	1	2	3	4	5	6	7	8	9	10	11	12
0	0	0	0	0	0	0	0	0	0	0	0	0
1	0	0	0	0	0	0	0	0	0	0	0	0
2	0	0	0	0	0	0	0	0	0	0	0	0
3	0	0	0	0	0	0	0	0	0	0	0	0
4	0	0	0	0	0	0	0	0	0	0	0	0
5	0	0	0	0.365	26.5442	37.4943	27.8977	2.32516	0	0	0	0
6	0	0	4.00194	48.685	75.3361	89.5237	79.6035	55.6784	28.6157	0.882903	0	0
7	0	11.1041	53.7948	100.411	133.024	295.418	124.093	90.08	83.929	54.649	13.442	0
8	34.1665	52.2203	113.858	395.653	511.247	503.569	558.63	496.229	297.859	91.0223	60.5453	38.0503
9	72.8045	68.1686	426.097	528.744	692.303	625.054	748.41	688.713	587.557	302.994	80.4317	81.5161
10	92.6403	398.79	532.746	602.707	774.133	680.397	882.216	825.244	739.453	596.848	168.094	135.134
11	118.567	762.183	573.066	607.775	829.916	668.357	908.008	851.176	758.354	643.03	230.222	152.115
12	124.547	875.107	565.512	503.009	829.176	669.715	926.793	813.182	652.546	587.381	403.41	155.585
13	145.187	836.589	557.619	410.352	694.293	602.669	854.007	754.395	649.413	533.353	398.928	138.4
14	89.5206	667.522	509.119	403.145	561.066	524.697	711.024	650.793	505.22	370.772	87.578	102.97
15	74.9832	105.981	356.902	340.711	467.566	408.214	526.495	549.458	360.841	104.816	60.5747	55.0016
16	21.2181	49.42	120.978	221.105	327.753	291.501	379.586	349.193	182.156	54.5306	10.096	0
17	0	6.13483	46.6729	100.292	160.158	156.672	194.648	174.903	54.079	1.94226	0	0
18	0	0	0	11.4947	41.7594	60.666	61.8577	31.1935	0.121667	0	0	0
19	0	0	0	0	0	4.77333	4.85548	0	0	0	0	0
20	0	0	0	0	0	0	0	0	0	0	0	0
21	0	0	0	0	0	0	0	0	0	0	0	0
22	0	0	0	0	0	0	0	0	0	0	0	0
23	0	0	0	0	0	0	0	0	0	0	0	0
PV PRODUCTION [kWh/kWp]
	1	2	3	4	5	6	7	8	9	10	11	12
0	0	0	0	0	0	0	0	0	0	0	0	0
1	0	0	0	0	0	0	0	0	0	0	0	0
2	0	0	0	0	0	0	0	0	0	0	0	0
3	0	0	0	0	0	0	0	0	0	0	0	0
4	0	0	0	0	0	0	0	0	0	0	0	0
5	0	0	0	0.41762	23.8077	41.6402	26.5762	2.33831	0	0	0	0
6	0	0	4.38479	55.7036	67.5695	99.4226	75.8327	55.9934	29.9794	0.959266	0	0
7	0	8.26192	58.9412	114.886	119.31	328.083	118.215	90.5896	87.9287	59.3756	13.8211	0
8	40.9867	38.854	124.751	452.692	458.541	559.25	532.167	499.036	312.054	98.8948	62.2528	28.7429
9	87.3376	50.7202	466.861	604.969	620.931	694.168	712.958	692.609	615.558	329.199	82.7	61.5766
10	111.133	296.716	583.713	689.596	694.325	755.631	840.426	829.912	774.693	648.47	172.834	102.079
11	142.235	567.095	627.89	695.394	744.357	742.259	864.995	855.991	794.494	698.646	236.715	114.906
12	149.409	651.114	619.613	575.524	743.694	743.767	882.891	817.782	683.644	638.183	414.787	117.528
13	174.169	622.455	610.964	469.509	622.716	669.308	813.553	758.663	680.362	579.483	410.178	104.546
14	107.391	496.663	557.825	461.264	503.224	582.715	677.342	654.475	529.297	402.84	90.0479	77.7824
15	89.9512	78.8541	391.046	389.829	419.363	453.351	501.555	552.566	378.037	113.882	62.283	41.5477
16	25.4536	36.7705	132.552	252.981	293.964	323.734	361.605	351.168	190.837	59.247	10.3807	0
17	0	4.56456	51.138	114.75	143.647	173.996	185.428	175.893	56.6562	2.11024	0	0
18	0	0	0	13.1518	37.4542	67.374	58.9275	31.37	0.127465	0	0	0
19	0	0	0	0	0	5.30114	4.62548	0	0	0	0	0
20	0	0	0	0	0	0	0	0	0	0	0	0
21	0	0	0	0	0	0	0	0	0	0	0	0
22	0	0	0	0	0	0	0	0	0	0	0	0
23	0	0	0	0	0	0	0	0	0	0	0	0

## Sheet: AUT
IRRADIATION [W/sq.m]
	1	2	3	4	5	6	7	8	9	10	11	12
0	0	0	0	0	0	0	0	0	0	0	0	0
1	0	0	0	0	0	0	0	0	0	0	0	0
2	0	0	0	0	0	0	0	0	0	0	0	0
3	0	0	0	0	0	0	0	0	0	0	0	0
4	0	0	0	0.536333	18.4084	27.4607	24.2258	1.47419	0	0	0	0
5	0	0	0.928387	51.487	73.0768	79.8957	86.5335	54.6468	16.534	0	0	0
6	0	0.584138	99.1294	236.203	185.578	193.051	227.76	184.755	139.886	55.1581	0.141	0
7	6.22677	122.252	293.752	442.684	290.07	330.23	402.2	341.125	287.514	147.52	95.2637	3.79613
8	179.81	294.96	415.277	656.414	444.648	460.584	604.68	504.812	438.049	240.964	217.82	121.345
9	261.184	371.173	596.116	831.484	599.459	596.158	659.565	664.503	591.995	273.031	230.096	191.555
10	281.919	396.981	625.982	938.239	585.539	622.103	724.076	718.691	644.561	320.231	279.826	214.323
11	328.354	445.933	648.126	962.967	611.26	596.095	703.286	721.617	715.155	347.3	292.491	244.884
12	284.121	505.448	576.728	909.221	491.153	555.613	653.683	672.383	683.494	332.579	305.033	257.255
13	258.359	418.109	532.066	772.935	543.104	530.198	583.534	617.576	598.761	309.026	234.895	197.958
14	197.159	316.653	398.42	584.977	419.906	440.897	503.266	435.922	439.889	195.337	154.501	116.127
15	38.7671	168.609	282.771	374.312	300.054	333.14	362.427	291.961	288.83	93.4794	3.678	0
16	0	7.52621	108.599	189.21	159.359	200.066	211.487	174.477	104.563	4.47484	0	0
17	0	0	0.355161	28.9	47.9323	80.3327	71.2306	44.1197	4.036	0	0	0
18	0	0	0	0	6.7729	29.549	24.5539	1.8571	0	0	0	0
19	0	0	0	0	0	0	0	0	0	0	0	0
20	0	0	0	0	0	0	0	0	0	0	0	0
21	0	0	0	0	0	0	0	0	0	0	0	0
22	0	0	0	0	0	0	0	0	0	0	0	0
23	0	0	0	0	0	0	0	0	0	0	0	0
PV PRODUCTION [kWh/kWp]
	1	2	3	4	5	6	7	8	9	10	11	12
0	0	0	0	0	0	0	0	0	0	0	0	0
1	0	0	0	0	0	0	0	0	0	0	0	0
2	0	0	0	0	0	0	0	0	0	0	0	0
3	0	0	0	0	0	0	0	0	0	0	0	0
4	0	0	0	0.398842	19.6447	29.0584	23.0022	1.42246	0	0	0	0
5	0	0	0.72681	38.2881	77.9846	84.5441	82.163	52.7289	14.4179	0	0	0
6	0	0.422714	77.6058	175.652	198.041	204.283	216.256	178.271	121.983	74.5981	0.127182	0
7	4.77022	88.4682	229.971	329.2	309.551	349.443	381.886	329.153	250.717	199.513	85.928	4.22837
8	137.749	213.449	325.11	488.14	474.511	487.381	574.139	487.095	381.986	325.89	196.474	135.162
9	200.089	268.601	466.684	618.33	639.719	630.843	626.252	641.182	516.229	369.259	207.547	213.366
10	215.974	287.277	490.065	697.718	624.864	658.298	687.505	693.469	562.068	433.094	252.403	238.727
11	251.546	322.701	507.401	716.107	652.312	630.777	667.765	696.291	623.628	469.704	263.827	272.767
12	217.66	365.769	451.505	676.139	524.138	587.94	620.667	648.785	596.018	449.794	275.14	286.547
13	197.925	302.566	416.541	574.791	579.579	561.046	554.061	595.902	522.13	417.941	211.875	220.498
14	151.04	229.147	311.912	435.016	448.107	466.549	477.848	420.623	383.591	264.182	139.36	129.35
15	29.6988	122.015	221.374	278.356	320.206	352.522	344.122	281.715	251.865	126.425	3.31756	0
16	0	5.44637	85.0196	140.706	170.062	211.707	200.806	168.353	91.1807	6.05196	0	0
17	0	0	0.278047	21.4914	51.1514	85.0066	67.633	42.5713	3.51946	0	0	0
18	0	0	0	0	7.22777	31.2682	23.3137	1.79192	0	0	0	0
19	0	0	0	0	0	0	0	0	0	0	0	0
20	0	0	0	0	0	0	0	0	0	0	0	0
21	0	0	0	0	0	0	0	0	0	0	0	0
22	0	0	0	0	0	0	0	0	0	0	0	0
23	0	0	0	0	0	0	0	0	0	0	0	0

## Sheet: BEL
IRRADIATION [W/sq.m]
	1	2	3	4	5	6	7	8	9	10	11	12
0	0	0	0	0	0	0	0	0	0	0	0	0
1	0	0	0	0	0	0	0	0	0	0	0	0
2	0	0	0	0	0	0	0	0	0	0	0	0
3	0	0	0	0	0	0	0	0	0	0	0	0
4	0	0	0	0	3.35161	16.865	2.75645	0	0	0	0	0
5	0	0	0	11.1127	44.021	56.4883	46.0732	19.7806	0	0	0	0
6	0	0	16.1352	140.059	180.576	171.86	138.971	108.985	70.4507	1.97516	0	0
7	0	17.8879	197.922	324.666	369.709	313.934	285.311	251.288	251.876	87.8026	14.0723	0
8	69.1845	171.002	332.757	538.125	549.489	477.547	428.666	418.464	419.089	150.865	175.85	26.8629
9	187.108	297.369	452.879	700.896	706.153	570.035	517.158	522.059	576.685	193.524	302.501	136.39
10	256.149	319.493	537.637	794.794	830.573	652.585	556.942	612.13	669.671	285.212	387.158	208.58
11	292.331	328.8	566.166	822.252	862.034	633.619	628.573	660.368	664.348	335.712	431.08	204.271
12	288.118	313.899	555.834	868.558	845.728	532.413	579.824	603.802	660.934	263.564	424.294	280.573
13	257.886	260.706	506.938	806.065	760.055	574.021	611.293	573.192	572.876	229.118	354.43	159.904
14	172.82	249.213	424.294	674.466	623.672	503.152	533.185	486.631	446.583	243.421	212.178	119.906
15	111.91	154.788	307.873	513.997	502.964	405.763	440.433	368.536	345.056	157.387	77.092	31.1452
16	0	50.7503	187.823	313.684	297.652	272.613	300.426	221.773	185.647	48.8032	0	0
17	0	0	41.9058	108.942	136.599	149.467	157.829	101.348	40.7347	0	0	0
18	0	0	0	11.0857	42.0471	55.0097	57.9635	28.0503	0	0	0	0
19	0	0	0	0	1.72935	14.5477	12.7003	0	0	0	0	0
20	0	0	0	0	0	0	0	0	0	0	0	0
21	0	0	0	0	0	0	0	0	0	0	0	0
22	0	0	0	0	0	0	0	0	0	0	0	0
23	0	0	0	0	0	0	0	0	0	0	0	0
PV PRODUCTION [kWh/kWp]
	1	2	3	4	5	6	7	8	9	10	11	12
0	0	0	0	0	0	0	0	0	0	0	0	0
1	0	0	0	0	0	0	0	0	0	0	0	0
2	0	0	0	0	0	0	0	0	0	0	0	0
3	0	0	0	0	0	0	0	0	0	0	0	0
4	0	0	0	0	2.46594	16.3916	2.70088	0	0	0	0	0
5	0	0	0	8.40291	32.3883	54.9026	45.1444	18.6563	0	0	0	0
6	0	0	13.8464	105.907	132.858	167.036	136.17	102.79	59.83	2.93281	0	0
7	0	15.6379	169.846	245.498	272.012	305.122	279.559	237.005	213.905	130.373	9.96861	0
8	58.6627	149.493	285.555	406.906	404.285	464.141	420.024	394.678	355.91	224.012	124.569	29.4555
9	158.652	259.965	388.638	529.987	519.55	554.033	506.732	492.386	489.748	287.353	214.287	149.553
10	217.193	279.306	461.373	600.988	611.091	634.265	545.713	577.336	568.716	423.496	274.257	228.71
11	247.873	287.442	485.855	621.751	634.239	615.832	615.9	622.833	564.196	498.48	305.37	223.985
12	244.3	274.416	476.989	656.766	622.242	517.467	568.134	569.482	561.296	391.352	300.563	307.652
13	218.666	227.913	435.028	609.511	559.209	557.907	598.969	540.612	486.513	340.205	251.072	175.337
14	146.537	217.866	364.108	510.001	458.865	489.028	522.435	458.971	379.26	361.442	150.303	131.479
15	94.8901	135.318	264.201	388.662	370.054	394.372	431.554	347.589	293.038	233.696	54.6107	34.151
16	0	44.3668	161.18	237.194	218.996	264.96	294.369	209.167	157.66	72.4652	0	0
17	0	0	35.9614	82.3771	100.503	145.271	154.647	95.5874	34.5938	0	0	0
18	0	0	0	8.38249	30.936	53.4654	56.795	26.4559	0	0	0	0
19	0	0	0	0	1.27237	14.1393	12.4443	0	0	0	0	0
20	0	0	0	0	0	0	0	0	0	0	0	0
21	0	0	0	0	0	0	0	0	0	0	0	0
22	0	0	0	0	0	0	0	0	0	0	0	0
23	0	0	0	0	0	0	0	0	0	0	0	0

## Sheet: BGR
IRRADIATION [W/sq.m]
	1	2	3	4	5	6	7	8	9	10	11	12
0	0	0	0	0	0	0	0	0	0	0	0	0
1	0	0	0	0	0	0	0	0	0	0	0	0
2	0	0	0	0	0	0	0	0	0	0	0	0
3	0	0	0	0	0.836452	8.11933	0.584516	0	0	0	0	0
4	0	0	0	18.716	49.9839	70.9767	56.4819	33.6184	3.69367	0	0	0
5	0	0	59.1223	149.932	179.806	241.839	198.1	200.195	141.918	58.6571	0	0
6	103.303	161.554	234.307	353.466	370.129	447.025	408.807	412.014	366.356	242.465	158.732	29.6374
7	353.292	343.656	367.389	546.58	556.17	615.937	618.865	635.807	606.585	458.822	390.836	170.959
8	530.905	461.466	493.989	705.855	667.025	793.515	774.113	805.101	753.711	615.366	512.432	242.267
9	592.385	580.484	617.109	790.303	740.128	866.953	898.619	877.93	847.1	691.226	564.82	321.756
10	606.341	681.083	686.317	828.942	701.347	846.815	932.504	877.55	918.991	724.927	589.941	298.898
11	630.818	687.636	651.304	806.135	682.361	678.117	922.37	790.535	832.028	703.502	563.531	303.559
12	574.092	549.576	571.955	729.235	564.04	642.983	727.799	684.695	669.639	538.101	507.697	268.123
13	422.25	440.592	437.971	562.533	485.361	471.139	534.005	564.749	542.707	421.055	325.123	195.968
14	216.291	273.657	280.74	351.415	320.849	280.349	404.455	377.459	349.643	227.457	121.668	78.9303
15	0.296774	86.261	131.529	188.84	181.481	198.361	234.411	214.048	154.664	32.8145	0	0
16	0	0	6.80613	38.0327	57.4261	80.443	87.8119	61.4687	13.3317	0	0	0
17	0	0	0	0	8.97	30.287	31.5661	4.29065	0	0	0	0
18	0	0	0	0	0	0	0	0	0	0	0	0
19	0	0	0	0	0	0	0	0	0	0	0	0
20	0	0	0	0	0	0	0	0	0	0	0	0
21	0	0	0	0	0	0	0	0	0	0	0	0
22	0	0	0	0	0	0	0	0	0	0	0	0
23	0	0	0	0	0	0	0	0	0	0	0	0
PV PRODUCTION [kWh/kWp]
	1	2	3	4	5	6	7	8	9	10	11	12
0	0	0	0	0	0	0	0	0	0	0	0	0
1	0	0	0	0	0	0	0	0	0	0	0	0
2	0	0	0	0	0	0	0	0	0	0	0	0
3	0	0	0	0	0.895966	8.1316	0.571307	0	0	0	0	0
4	0	0	0	16.8671	53.5403	71.0839	55.2055	34.258	3.34813	0	0	0
5	0	0	58.8177	135.12	192.599	242.205	193.623	204.004	128.642	50.5993	0	0
6	62.2732	107.618	233.1	318.548	396.464	447.7	399.568	419.853	332.084	209.157	134.926	38.0747
7	212.972	228.922	365.497	492.584	595.742	616.867	604.879	647.903	549.84	395.793	332.221	219.629
8	320.041	307.4	491.445	636.124	714.485	794.714	756.619	820.417	683.202	530.833	435.582	311.237
9	357.102	386.683	613.93	712.229	792.789	868.262	878.311	894.632	767.856	596.272	480.113	413.354
10	365.516	453.696	682.782	747.051	751.249	848.094	911.43	894.245	833.021	625.344	501.466	383.989
11	380.271	458.061	647.949	726.497	730.912	679.142	901.526	805.574	754.193	606.861	479.017	389.977
12	346.075	366.094	569.01	657.195	604.172	643.954	711.352	697.721	606.995	464.181	431.557	344.453
13	254.541	293.495	435.715	506.96	519.895	471.85	521.937	575.493	491.938	363.215	276.364	251.757
14	130.385	182.293	279.294	316.699	343.678	280.773	395.314	384.64	316.934	196.211	103.421	101.4
15	0.178902	57.4618	130.851	170.185	194.394	198.66	229.114	218.12	140.195	28.3068	0	0
16	0	0	6.77107	34.2754	61.5121	80.5645	85.8275	62.6381	12.0845	0	0	0
17	0	0	0	0	9.60822	30.3327	30.8528	4.37227	0	0	0	0
18	0	0	0	0	0	0	0	0	0	0	0	0
19	0	0	0	0	0	0	0	0	0	0	0	0
20	0	0	0	0	0	0	0	0	0	0	0	0
21	0	0	0	0	0	0	0	0	0	0	0	0
22	0	0	0	0	0	0	0	0	0	0	0	0
23	0	0	0	0	0	0	0	0	0	0	0	0

## Sheet: BIH
IRRADIATION [W/sq.m]
	1	2	3	4	5	6	7	8	9	10	11	12
0	0	0	0	0	0	0	0	0	0	0	0	0
1	0	0	0	0	0	0	0	0	0	0	0	0
2	0	0	0	0	0	0	0	0	0	0	0	0
3	0	0	0	0	0	0	0	0	0	0	0	0
4	0	0	0	1.259	21.911	40.5013	28.1145	3.65645	0	0	0	0
5	0	0	3.61129	113.458	116.59	131.325	132.823	108.485	56.247	2.31161	0	0
6	0	20.4083	147.451	327.202	255.09	292.919	310.368	271.042	229.302	138.668	41.2733	0
7	236.19	223.355	305.724	518.692	397.308	446.504	483.162	487.97	423.69	303.514	277.339	91.8642
8	381.056	335.534	465.186	689.704	520.589	532.463	630.755	637.662	564.772	425.049	440.466	235.429
9	465.662	428.478	561.056	760.383	549.973	603.953	754.977	700.525	642.705	522.745	554.572	293.346
10	525.438	451.852	594.309	821.262	549.374	714.665	722.075	739.63	641.178	574.613	606.229	304.703
11	604.361	430.318	592.684	750.883	603.895	616.185	722.858	724.153	673.453	535.653	584.072	303.07
12	465.837	380.526	560.198	700.94	577.446	563.801	681.8	588.804	555.302	410.95	506.259	250.043
13	381.636	383.843	438.604	608.94	514.892	480.359	558.157	495.326	480.834	374.916	374.386	210.805
14	283.223	275.177	341.075	432.391	390.667	399.867	394.732	388.609	323.868	229.503	207.334	104.478
15	41.8855	172.829	202.514	292.704	271.466	292.64	310.915	244.374	206.088	89.6868	4.98067	0
16	0	3.10966	59.3526	109	125.466	154.272	149.119	107.138	60.9863	0.748065	0	0
17	0	0	0	11.7927	43.6274	64.2873	57.089	29.5829	0	0	0	0
18	0	0	0	0	0	9.13167	5.95581	0	0	0	0	0
19	0	0	0	0	0	0	0	0	0	0	0	0
20	0	0	0	0	0	0	0	0	0	0	0	0
21	0	0	0	0	0	0	0	0	0	0	0	0
22	0	0	0	0	0	0	0	0	0	0	0	0
23	0	0	0	0	0	0	0	0	0	0	0	0
PV PRODUCTION [kWh/kWp]
	1	2	3	4	5	6	7	8	9	10	11	12
0	0	0	0	0	0	0	0	0	0	0	0	0
1	0	0	0	0	0	0	0	0	0	0	0	0
2	0	0	0	0	0	0	0	0	0	0	0	0
3	0	0	0	0	0	0	0	0	0	0	0	0
4	0	0	0	0.905085	22.2463	43.3904	29.6421	3.94763	0	0	0	0
5	0	0	2.3799	81.5643	118.375	140.693	140.039	117.124	54.4862	2.26472	0	0
6	0	15.1673	97.1723	235.223	258.994	313.814	327.232	292.626	222.123	135.855	27.9561	0
7	125.225	165.996	201.477	372.883	403.388	478.354	509.414	526.83	410.426	297.357	187.853	89.6903
8	202.031	249.367	306.565	495.823	528.556	570.445	665.027	688.442	547.092	416.427	298.345	229.857
9	246.888	318.442	369.745	546.634	558.39	647.036	795.999	756.311	622.585	512.141	375.634	286.404
10	278.581	335.813	391.659	590.399	557.782	765.645	761.309	798.531	621.106	562.957	410.624	297.492
11	320.425	319.809	390.588	539.804	613.137	660.14	762.134	781.821	652.371	524.787	395.616	295.898
12	246.981	282.804	369.18	503.9	586.284	604.019	718.846	635.693	537.918	402.614	342.91	244.126
13	202.339	285.269	289.047	437.762	522.772	514.625	588.485	534.772	465.782	367.311	253.587	205.816
14	150.161	204.509	224.774	310.843	396.646	428.391	416.18	419.556	313.729	224.847	140.436	102.006
15	22.2072	128.445	133.46	210.423	275.62	313.515	327.808	263.834	199.637	87.8675	3.37361	0
16	0	2.31107	39.1143	78.3595	127.387	165.277	157.222	115.67	59.0772	0.73289	0	0
17	0	0	0	8.47766	44.2951	68.8732	60.191	31.9387	0	0	0	0
18	0	0	0	0	0	9.78306	6.27941	0	0	0	0	0
19	0	0	0	0	0	0	0	0	0	0	0	0
20	0	0	0	0	0	0	0	0	0	0	0	0
21	0	0	0	0	0	0	0	0	0	0	0	0
22	0	0	0	0	0	0	0	0	0	0	0	0
23	0	0	0	0	0	0	0	0	0	0	0	0

## Sheet: BLR
IRRADIATION [W/sq.m]
	1	2	3	4	5	6	7	8	9	10	11	12
0	0	0	0	0	0	0	0	0	0	0	0	0
1	0	0	0	0	0	0	0	0	0	0	0	0
2	0	0	0	0	0	2.254	0.0267742	0	0	0	0	0
3	0	0	0	0.556	15.5287	31.3443	19.4858	2.42194	0	0	0	0
4	0	0	0.436129	41.532	70.8213	104.309	87.5435	52.4071	9.96467	0	0	0
5	0	0	80.6826	210.177	167.76	214.324	237.183	169.797	107.273	16.4442	0	0
6	0	81.0359	281.167	413.541	326.783	372.22	377.437	331.589	293.693	86.0761	19.3467	0
7	94.9474	224.424	390.061	583.362	464.359	531.071	510.128	503.08	452.123	169.319	148.12	78.7468
8	132.075	351.333	533.363	649.878	538.802	599.446	612.638	590.319	520.819	243.36	144.316	144.722
9	154.252	351.886	586.347	727.133	573.588	692.152	639.618	710.579	628.049	267.866	135.207	145.153
10	156.098	379.527	587.882	666.38	485.781	626.454	655.431	575.659	606.945	231.863	152.442	135.68
11	146.73	339.384	502.625	542.655	451.515	565.769	570.58	524.805	569.35	173.305	107.789	115.655
12	149.675	277.868	458.934	539.251	453.455	533.606	632.21	504.866	490.138	163.355	83.4907	83.0945
13	80.6868	231.423	371.081	367.802	349.159	527.31	473.914	413.2	395.906	116.313	36.1657	25.0329
14	0.494194	144.098	241.571	301.567	267.741	336.984	304.39	293.541	227.624	45.6929	0.06	0
15	0	1.5231	88.1606	140.961	174.536	200.567	200.258	179.191	73.6123	2.20839	0	0
16	0	0	1.1571	32.6787	61.0071	83.634	81.4258	50.4074	5.84067	0	0	0
17	0	0	0	0.167	22.7971	43.8857	41.7174	10.3894	0	0	0	0
18	0	0	0	0	0	2.92033	0.645806	0	0	0	0	0
19	0	0	0	0	0	0	0	0	0	0	0	0
20	0	0	0	0	0	0	0	0	0	0	0	0
21	0	0	0	0	0	0	0	0	0	0	0	0
22	0	0	0	0	0	0	0	0	0	0	0	0
23	0	0	0	0	0	0	0	0	0	0	0	0
PV PRODUCTION [kWh/kWp]
	1	2	3	4	5	6	7	8	9	10	11	12
0	0	0	0	0	0	0	0	0	0	0	0	0
1	0	0	0	0	0	0	0	0	0	0	0	0
2	0	0	0	0	0	2.29622	0.0267403	0	0	0	0	0
3	0	0	0	0.494908	17.4206	31.9314	19.4611	2.46918	0	0	0	0
4	0	0	0.322455	36.9685	79.4497	106.263	87.4327	53.4293	8.80929	0	0	0
5	0	0	59.6532	187.083	188.199	218.338	236.883	173.109	94.8353	26.2814	0	0
6	0	60.7893	207.882	368.102	366.596	379.192	376.959	338.056	259.64	137.568	23.536	0
7	124.929	168.353	288.394	519.263	520.933	541.018	509.482	512.892	399.701	270.609	180.193	80.4542
8	173.78	263.554	394.345	578.47	604.446	610.673	611.863	601.834	460.431	388.942	175.566	147.86
9	202.959	263.968	433.52	647.236	643.47	705.115	638.809	724.439	555.229	428.108	164.485	148.3
10	205.388	284.704	434.654	593.159	544.966	638.187	654.601	586.887	536.572	370.568	185.451	138.622
11	193.062	254.59	371.619	483.029	506.525	576.366	569.858	535.042	503.336	276.978	131.129	118.163
12	196.938	208.443	339.316	479.999	508.701	543.6	631.41	514.713	433.307	261.076	101.57	84.8962
13	106.165	173.603	274.361	327.388	391.698	537.186	473.314	421.259	350.001	185.893	43.9969	25.5757
14	0.650243	108.095	178.607	268.431	300.361	343.295	304.005	299.266	201.232	73.0272	0.0729923	0
15	0	1.14256	65.1821	125.472	195.8	204.324	200.005	182.686	65.0772	3.52948	0	0
16	0	0	0.855507	29.088	68.4398	85.2004	81.3227	51.3906	5.16346	0	0	0
17	0	0	0	0.14865	25.5746	44.7076	41.6646	10.592	0	0	0	0
18	0	0	0	0	0	2.97503	0.644989	0	0	0	0	0
19	0	0	0	0	0	0	0	0	0	0	0	0
20	0	0	0	0	0	0	0	0	0	0	0	0
21	0	0	0	0	0	0	0	0	0	0	0	0
22	0	0	0	0	0	0	0	0	0	0	0	0
23	0	0	0	0	0	0	0	0	0	0	0	0

## Sheet: CHE
IRRADIATION [W/sq.m]
	1	2	3	4	5	6	7	8	9	10	11	12
0	0	0	0	0	0	0	0	0	0	0	0	0
1	0	0	0	0	0	0	0	0	0	0	0	0
2	0	0	0	0	0	0	0	0	0	0	0	0
3	0	0	0	0	0	0	0	0	0	0	0	0
4	0	0	0	0	3.73065	12.0373	4.35194	0	0	0	0	0
5	0	0	0	13.604	43.6323	51.2603	47.1726	25.6281	1.03367	0	0	0
6	0	0	34.9326	152.838	165.655	146.236	154.995	129.261	94.9327	11.2694	0	0
7	0	45.9272	212.695	364.005	346.101	298.979	321.101	300.536	262.053	167.085	50.674	0
8	275.217	250.479	388.546	585.929	512.335	440.903	506.845	486.877	443.484	254.413	264.752	130.123
9	462.795	423.188	541.372	760.689	639.465	516.184	637.584	589.332	574.921	369.977	385.556	204.232
10	574.076	480.353	611.748	873.472	744.954	557.527	710.072	645.109	662.054	454.653	484.392	263.623
11	669.282	538.396	700.002	877.038	739.061	636.26	770.319	728.545	657.773	526.795	517.93	254.043
12	592.189	479.209	696.204	867.44	727.248	593.885	742.456	621.055	631.73	400.27	516.634	249.647
13	526.43	480.246	574.408	799.407	653.692	486.94	674.419	565.117	579.925	370.201	440.049	217.375
14	396.602	394.761	399.514	632.445	517.845	427.837	529.117	472.674	456.955	282.048	275.286	161.466
15	98.3629	260.763	304.34	444.413	376.75	297.162	416.796	346.537	315.423	152.672	47.8783	13.7055
16	0	73.5028	178.179	269.07	241.633	207	256.59	193.077	166.012	33.8039	0	0
17	0	0	22.4003	80.884	96.6332	105.118	118.556	79.9142	25.864	0	0	0
18	0	0	0	1.20133	27.6016	35.6723	38.0623	12.9765	0	0	0	0
19	0	0	0	0	0	0	0	0	0	0	0	0
20	0	0	0	0	0	0	0	0	0	0	0	0
21	0	0	0	0	0	0	0	0	0	0	0	0
22	0	0	0	0	0	0	0	0	0	0	0	0
23	0	0	0	0	0	0	0	0	0	0	0	0
PV PRODUCTION [kWh/kWp]
	1	2	3	4	5	6	7	8	9	10	11	12
0	0	0	0	0	0	0	0	0	0	0	0	0
1	0	0	0	0	0	0	0	0	0	0	0	0
2	0	0	0	0	0	0	0	0	0	0	0	0
3	0	0	0	0	0	0	0	0	0	0	0	0
4	0	0	0	0	3.03852	13.1236	4.02464	0	0	0	0	0
5	0	0	0	10.0064	35.5374	55.8861	43.6249	25.4347	1.01836	0	0	0
6	0	0	31.2327	112.42	134.922	159.433	143.338	128.285	93.5267	13.7971	0	0
7	0	38.728	190.167	267.743	281.891	325.959	296.952	298.268	258.172	204.562	43.4804	0
8	167.189	211.215	347.394	430.979	417.284	480.691	468.727	483.202	436.915	311.477	227.168	177.175
9	281.14	356.851	484.033	559.522	520.828	562.766	589.634	584.885	566.406	452.963	330.823	278.081
10	348.741	405.056	546.956	642.479	606.746	607.839	656.67	640.24	652.248	556.632	415.628	358.948
11	406.577	454	625.862	645.102	601.947	693.677	712.386	723.047	648.031	644.956	444.406	345.903
12	359.744	404.091	622.466	638.043	592.325	647.478	686.619	616.367	622.373	490.051	443.293	339.919
13	319.797	404.965	513.57	588.001	532.415	530.882	623.699	560.852	571.336	453.237	377.58	295.978
14	240.929	332.881	357.2	465.193	421.772	466.445	489.324	469.106	450.187	345.312	236.207	219.851
15	59.7537	219.887	272.106	326.887	306.853	323.978	385.45	343.921	310.751	186.916	41.0816	18.6613
16	0	61.9809	159.308	197.914	196.804	225.68	237.293	191.62	163.553	41.3861	0	0
17	0	0	20.0278	59.494	78.7053	114.604	109.64	79.3111	25.4809	0	0	0
18	0	0	0	0.883637	22.4808	38.8915	35.1997	12.8785	0	0	0	0
19	0	0	0	0	0	0	0	0	0	0	0	0
20	0	0	0	0	0	0	0	0	0	0	0	0
21	0	0	0	0	0	0	0	0	0	0	0	0
22	0	0	0	0	0	0	0	0	0	0	0	0
23	0	0	0	0	0	0	0	0	0	0	0	0

## Sheet: CYP
IRRADIATION [W/sq.m]
	1	2	3	4	5	6	7	8	9	10	11	12
0	0	0	0	0	0	0	0	0	0	0	0	0
1	0	0	0	0	0	0	0	0	0	0	0	0
2	0	0	0	0	0	0	0	0	0	0	0	0
3	0	0	0	0	13.1	26.6797	12.8361	0	0	0	0	0
4	0	0	10.0813	105.914	153.812	169.927	148.19	120.572	74.6887	18.9316	0	0
5	3.87774	90.4738	182.392	345.575	387.407	387.316	368.315	354.025	332.878	295.96	116.842	10.399
6	229.33	287.096	393.381	573.296	614.178	603.667	595.435	591.536	589.079	551.719	361.572	273.002
7	420.03	437.98	618.867	767.575	783.478	792.541	789.377	791.524	797.637	753.062	552.072	497.125
8	552.867	573.4	781.33	857.909	881.753	923.405	931.095	931.757	944.034	893.231	656.211	636.313
9	607.251	615.073	844.657	900.16	922.906	967.751	998.71	995.855	1006.77	945.636	640.893	704.455
10	563.738	585.107	812.215	842.669	884.089	954.706	984.644	994.022	978.706	891.15	594.151	667.775
11	482.873	474.257	717.293	739.354	805.736	890.359	925.149	909.332	856.858	747.529	560.913	514.675
12	346.396	394.561	596.208	612.219	704.355	750.111	788.084	769.415	666.196	583.178	424.243	397.258
13	260.972	294.222	459.377	453.27	529.437	561.102	589.738	579.253	501.549	393.843	248.241	234.607
14	99.3665	156.669	269.835	282.92	317.387	353.473	375.572	352.717	273.281	171.975	34.217	19.3277
15	0	8.79276	71.3706	100.681	124.061	151.009	162.19	136.721	62.4407	2.20323	0	0
16	0	0	0	1.69967	27.6119	46.4703	46.3813	19.4461	0	0	0	0
17	0	0	0	0	0	0	0	0	0	0	0	0
18	0	0	0	0	0	0	0	0	0	0	0	0
19	0	0	0	0	0	0	0	0	0	0	0	0
20	0	0	0	0	0	0	0	0	0	0	0	0
21	0	0	0	0	0	0	0	0	0	0	0	0
22	0	0	0	0	0	0	0	0	0	0	0	0
23	0	0	0	0	0	0	0	0	0	0	0	0
PV PRODUCTION [kWh/kWp]
	1	2	3	4	5	6	7	8	9	10	11	12
0	0	0	0	0	0	0	0	0	0	0	0	0
1	0	0	0	0	0	0	0	0	0	0	0	0
2	0	0	0	0	0	0	0	0	0	0	0	0
3	0	0	0	0	12.1437	25.6534	12.4086	0	0	0	0	0
4	0	0	10.1159	103.69	142.584	163.391	143.254	118.236	70.8884	17.2612	0	0
5	4.01039	101.008	183.019	338.318	359.127	372.417	356.047	347.167	315.941	269.846	135.072	10.0162
6	237.175	320.525	394.732	561.257	569.344	580.446	575.601	580.078	559.105	503.039	417.987	262.953
7	434.398	488.977	620.992	751.457	726.285	762.055	763.083	776.191	757.051	686.616	638.209	478.825
8	571.779	640.166	784.012	839.894	817.386	887.885	900.081	913.708	895.999	814.418	758.597	612.89
9	628.024	686.691	847.558	881.257	855.535	930.526	965.444	976.565	955.546	862.199	740.889	678.524
10	583.022	653.236	815.004	824.974	819.552	917.982	951.846	974.767	928.908	812.52	686.853	643.194
11	499.391	529.478	719.755	723.828	746.918	856.11	894.333	891.718	813.26	681.571	648.43	495.729
12	358.246	440.503	598.255	599.363	652.938	721.257	761.833	754.511	632.298	531.722	490.436	382.635
13	269.899	328.481	460.954	443.752	490.789	539.518	570.094	568.032	476.03	359.093	286.972	225.971
14	102.766	174.911	270.762	276.979	294.218	339.877	363.062	345.884	259.376	156.801	39.5557	18.6163
15	0	9.81657	71.6157	98.5671	115.004	145.2	156.788	134.072	59.2636	2.00883	0	0
16	0	0	0	1.66398	25.5963	44.6828	44.8364	19.0694	0	0	0	0
17	0	0	0	0	0	0	0	0	0	0	0	0
18	0	0	0	0	0	0	0	0	0	0	0	0
19	0	0	0	0	0	0	0	0	0	0	0	0
20	0	0	0	0	0	0	0	0	0	0	0	0
21	0	0	0	0	0	0	0	0	0	0	0	0
22	0	0	0	0	0	0	0	0	0	0	0	0
23	0	0	0	0	0	0	0	0	0	0	0	0

[truncated: 34 more sheets: CZE, DEU, DNK, ESP, EST, FIN, FRA, GBR, GRC, HRV, HUN, IRL, ISL, ITA, LIE, LTU, LUX, LVA, MDA, MKD …]
