# Supplementary material for: Impacts of large-scale deployment of vertical bifacial photovoltaics on European electricity market dynamics
Source: Nat Commun. 2024 Aug 6;15:6681. doi: 10.1038/s41467-024-50762-7 (PMC11303785; doi:10.1038/s41467-024-50762-7)
Supplement: Supplementary file 4 — Supplementary Data 2 [file 41467_2024_50762_MOESM4_ESM.xlsx]

## Sheet: info
								Average monthly sum of global irradiation per square meter received by the modules of the given system [kWh/m2/mo]
index	ISO3_CODE	lat	lon	startyear	endyear	slope	azimuth	1	2	3	4	5	6	7	8	9	10	11	12
0	ALB	40.8614	19.7201	2020	2020	90	-90	40.25	45.97	69.63	83.83	105.3	110.88	121.13	110.93	86.39	63.91	45.39	36.61
1	AND	42.4968	1.52213	2020	2020	90	-90	11.79	24	49.48	67.13	77.02	97.96	87.53	82.47	62.07	36.65	14.63	9.96
2	AUT	48.1552	14.0631	2020	2020	90	-90	17.32	27.43	50.66	76.89	82.92	83.94	90.6	80.97	58.99	37.94	19.11	16.66
3	BEL	50.6405	4.66839	2020	2020	90	-90	16.69	23.54	53.91	79.58	86.9	89.12	90.48	81.05	63.36	39.15	19.84	14.15
4	BGR	42.2567	25.0304	2020	2020	90	-90	29.94	35.1	64.32	82.24	96.41	105.4	113.99	105.42	77.32	53.22	34.94	28.63
5	BIH	43.9698	17.2071	2020	2020	90	-90	24.96	30.91	44.31	71.46	90.07	101.13	112.03	99.41	72.57	49.05	30.76	22.9
6	BLR	53.5255	28.0129	2020	2020	90	-90	14.98	22.87	45.11	70.48	85.17	96.77	93.17	81.92	55.75	33.11	12.72	8.77
7	CHE	46.7635	7.60854	2020	2020	90	-90	25.94	35.4	60.59	79.74	86.13	94.87	102.64	89.01	71.28	47.6	29.57	23.56
8	CYP	35.0509	33.2241	2020	2020	90	-90	46.95	57.24	85.98	97.87	113.08	122.93	123.66	116.05	103.3	81.37	59.31	45.91
9	CZE	49.8772	15.3961	2020	2020	90	-90	16.08	26.46	49.47	78.86	89.98	91.09	95.73	86.41	66.11	39.95	19.24	15.35
10	DEU	52.0911	11.7402	2020	2020	90	-90	14.59	25.89	49.03	77.54	90.58	96.02	95.1	84	62.67	38.75	17.67	12.66
11	DNK	55.9794	9.13485	2020	2020	90	-90	8.68	16.9	44.96	74.25	90.11	91.67	89.76	77.36	57.19	30.44	11.14	6.29
12	ESP	39.3792	-3.03685	2020	2020	90	-90	46.8	57	86.5	99.44	113.38	124.15	132.15	121.26	92.8	71.8	48.63	42.7
13	EST	58.6709	25.5672	2020	2020	90	-90	6.89	17.39	43.72	66.34	92.55	95.45	93.73	75.25	49.16	24.01	7.16	3.68
14	FIN	64.272	26.1872	2020	2020	90	-90	2.46	13.04	48.69	78.11	107.78	109.61	105.61	80.15	43.06	18.3	3.51	0.58
15	FRA	46.9012	2.1693	2020	2020	90	-90	22.6	32.78	61.51	81.3	87.68	95.21	101.33	92.37	74.03	47.15	26.65	22.28
16	GBR	52.3488	-1.05914	2020	2020	90	-90	15.57	24.83	50.5	73.92	83.11	88.35	90.67	77.36	59.51	36.68	20.04	13.67
17	GRC	39.4756	21.9122	2020	2020	90	-90	40.69	43.44	67.98	87.83	104.6	114.61	122.36	112.62	83.43	55.62	40.64	35.86
18	HRV	45.5983	16.3547	2020	2020	90	-90	24.38	29.62	56.78	78.05	90.61	98.56	104.12	90.73	64.89	43.88	25.64	20.92
19	HUN	47.1693	19.3946	2020	2020	90	-90	22.27	30.33	60.58	85.84	94.5	100.7	105.3	95.06	71.49	49.82	27.68	18.88
20	IRL	53.1638	-8.14501	2020	2020	90	-90	14.22	24	49.02	76.29	82.45	84.33	77.27	69.33	51.87	32.66	18.01	11
21	ISL	64.9849	-18.5805	2020	2020	90	-90	2.5	15.58	47.87	86.93	119.7	113.65	97.38	74.06	44.23	21.7	4.72	0.45
22	ITA	41.7887	12.505	2020	2020	90	-90	40.32	48.51	75.09	89.4	107.85	114.86	124.47	111.77	85.24	64.79	41.81	37.47
23	LIE	47.1416	9.5529	2020	2020	90	-90	16.34	27.74	55.67	76.2	83.14	91.52	97.39	84.09	68.42	44.58	20.67	13.17
24	LTU	55.3346	23.9091	2020	2020	90	-90	10.33	19.11	41.31	72.51	92.51	93.7	91.05	77.1	55.59	30.59	10.16	7.23
25	LUX	49.7764	6.09282	2020	2020	90	-90	16.27	24.17	52.2	79.5	84.74	94.11	96.53	82.9	64.73	36.82	17.02	14.51
26	LVA	56.8622	24.934	2020	2020	90	-90	9.04	20.25	44.57	69.79	89.56	95.08	92.53	77.14	52.79	26.59	8.39	4.81
27	MDA	47.1947	28.4734	2020	2020	90	-90	20.4	27.7	55.81	75.01	95.99	100.76	108.12	94.15	70.62	46.48	23.6	16.49
28	MKD	41.4266	21.4166	2020	2020	90	-90	27.29	39.26	61.85	84.2	99.95	111	119.73	110.1	79.27	57.7	37.62	27.85
29	MLT	35.9224	14.4002	2020	2020	90	-90	49.66	57.26	81.18	92.55	108.59	112.6	119.49	111.35	88.37	71.06	52.2	43.84
30	MNE	42.3831	19.2426	2020	2020	90	-90	35.46	38.98	63.12	80.8	101.09	109.4	119.27	107.77	82.13	59.28	40.11	33.64
31	NLD	52.2514	5.57985	2020	2020	90	-90	14.91	22.89	49.34	77.28	87.82	90.09	89.78	78.46	60.86	37.43	16.96	11.72
32	NOR	61.4406	9.86877	2020	2020	90	-90	3.08	13.54	46.74	68.67	77.89	95.36	84.17	67.28	50.29	25.27	6.2	1.81
33	POL	52.109	19.4286	2020	2020	90	-90	13.99	21.3	46.5	75.31	92.38	98.77	96	85.28	64.3	39.25	16.49	10.78
34	PRT	38.9791	-7.88636	2020	2020	90	-90	44.04	55.31	77.38	92.88	112.56	113.74	120.8	113.86	91.13	68.1	48.69	42.3
35	ROU	44.6783	25.27	2020	2020	90	-90	23.33	28.57	60.62	80.94	94.99	99.82	110.44	96.15	72.41	48.86	29.73	23.13
36	SRB	44.7673	20.6567	2020	2020	90	-90	23.95	30.61	59.95	79	93.94	99.02	109.27	96.78	72.45	51.07	32.8	21.4
37	SVK	48.4711	18.0406	2020	2020	90	-90	18.58	27.74	57.39	85.43	92.83	98.38	102.32	90.4	70.57	45.76	23.23	16.04
38	SVN	46.0951	14.5026	2020	2020	90	-90	25.22	30.71	53.88	75.16	90.08	95.01	100.11	84.14	60.99	37.73	21.06	19.52
39	SWE	62.3906	16.2735	2020	2020	90	-90	2.77	12.76	45.38	68.82	84.51	98.59	91.04	72.38	48.71	25.85	5.95	1.3
40	TUR	41.2736	27.3205	2020	2020	90	-90	32.35	35.9	62.81	81.04	98.82	107.96	119.84	109.97	80.06	55.15	34.79	28.84
41	UKR	49.0343	31.4702	2020	2020	90	-90	15.97	23.75	45.19	73.23	96.31	100.2	102.04	92.45	69.79	41.88	17.75	12.75
42	XKX	42.5548	21.0882	2020	2020	90	-90	24.86	34.12	58.92	77.26	92.79	99.97	111.77	102.58	73.04	51.45	33.39	21.97

## Sheet: ALB
IRRADIATION [W/sq.m]
	1	2	3	4	5	6	7	8	9	10	11	12
0	0	0	0	0	0	0	0	0	0	0	0	0
1	0	0	0	0	0	0	0	0	0	0	0	0
2	0	0	0	0	0	0	0	0	0	0	0	0
3	0	0	0	0	0	0	0	0	0	0	0	0
4	0	0	0	1.636	179.451	223.736	183.456	22.9668	0	0	0	0
5	0	0	41.5558	309.516	384.794	482.718	559.79	432.818	243.426	39.8942	0	0
6	0	266.957	424.208	453.298	537.034	616.826	708.699	669.921	426.175	350.195	213.335	3.14742
7	422.568	516.264	526.43	530.203	573.388	634.185	702.33	691.986	589.258	473.433	426.326	247.836
8	466.429	485.627	514.339	516.32	527.986	555.882	619.113	625.143	545.443	408.991	434.209	230.46
9	355.512	387.905	407.32	409.081	424.05	420.882	493.648	476.52	399.517	316.298	306.065	224.099
10	202.445	238.368	273.158	260.953	274.112	271.969	294.12	276.534	241.656	163.816	158.897	140.956
11	55.3823	77.9138	89.3765	97.2197	113.015	99.1803	84.6984	88.7442	101.384	77.05	63.3233	61.0165
12	59.1913	71.3255	91.2894	85.576	113.383	104.897	84.8755	84.2568	104.41	74.1668	60.815	52.5565
13	41.5694	57.7862	72.4748	80.4847	93.8935	86.899	82.1242	86.7287	90.0293	69.46	49.9923	43.8794
14	28.5513	44.9397	61.1923	69.1293	81.3016	86.2757	65.5023	75.0197	68.1413	47.0713	29.4273	23.1829
15	7.07516	25.2376	43.7906	51.4817	66.9303	62.989	63.0306	59.8829	46.9517	22.0048	2.143	0
16	0	0.723448	16.3268	29.169	44.261	47.6687	47.6887	40.7752	17.8593	0	0	0
17	0	0	0	1.18567	16.5926	25.6423	24.7261	9.09065	0	0	0	0
18	0	0	0	0	0	0	0	0	0	0	0	0
19	0	0	0	0	0	0	0	0	0	0	0	0
20	0	0	0	0	0	0	0	0	0	0	0	0
21	0	0	0	0	0	0	0	0	0	0	0	0
22	0	0	0	0	0	0	0	0	0	0	0	0
23	0	0	0	0	0	0	0	0	0	0	0	0
PV PRODUCTION [kWh/kWp]
	1	2	3	4	5	6	7	8	9	10	11	12
0	0	0	0	0	0	0	0	0	0	0	0	0
1	0	0	0	0	0	0	0	0	0	0	0	0
2	0	0	0	0	0	0	0	0	0	0	0	0
3	0	0	0	0	0	0	0	0	0	0	0	0
4	0	0	0	1.57897	177.703	222.307	178.594	22.5756	0	0	0	0
5	0	0	36.44	298.728	381.045	479.636	544.953	425.446	243.885	40.2699	0	0
6	0	194.737	371.986	437.497	531.802	612.888	689.916	658.512	426.978	353.492	185.022	3.61881
7	334.808	376.599	461.623	511.721	567.802	630.136	683.715	680.201	590.368	477.891	369.744	284.955
8	369.56	354.25	451.021	498.322	522.842	552.333	602.704	614.496	546.471	412.843	376.581	264.976
9	281.678	282.965	357.176	394.821	419.919	418.195	480.564	468.404	400.27	319.277	265.444	257.662
10	160.4	173.882	239.531	251.857	271.441	270.232	286.324	271.824	242.112	165.358	137.808	162.067
11	43.8803	56.8358	78.3736	93.8309	111.914	98.5471	82.4535	87.2328	101.575	77.7756	54.9191	70.1548
12	46.8982	52.0298	80.051	82.5931	112.279	104.227	82.6259	82.8218	104.606	74.8652	52.7437	60.4278
13	32.9361	42.1533	63.5527	77.6792	92.9788	86.3442	79.9476	85.2516	90.199	70.1141	43.3574	50.4511
14	22.6217	32.7821	53.6591	66.7197	80.5096	85.7249	63.7662	73.742	68.2698	47.5146	25.5218	26.655
15	5.60577	18.4101	38.3997	49.6872	66.2783	62.5869	61.3601	58.863	47.0402	22.2121	1.85858	0
16	0	0.527734	14.3168	28.1523	43.8298	47.3643	46.4248	40.0807	17.893	0	0	0
17	0	0	0	1.14434	16.4309	25.4786	24.0708	8.93582	0	0	0	0
18	0	0	0	0	0	0	0	0	0	0	0	0
19	0	0	0	0	0	0	0	0	0	0	0	0
20	0	0	0	0	0	0	0	0	0	0	0	0
21	0	0	0	0	0	0	0	0	0	0	0	0
22	0	0	0	0	0	0	0	0	0	0	0	0
23	0	0	0	0	0	0	0	0	0	0	0	0

## Sheet: AND
IRRADIATION [W/sq.m]
	1	2	3	4	5	6	7	8	9	10	11	12
0	0	0	0	0	0	0	0	0	0	0	0	0
1	0	0	0	0	0	0	0	0	0	0	0	0
2	0	0	0	0	0	0	0	0	0	0	0	0
3	0	0	0	0	0	0	0	0	0	0	0	0
4	0	0	0	0	0	0	0	0	0	0	0	0
5	0	0	0	0.182333	13.2684	18.741	13.9442	1.16226	0	0	0	0
6	0	0	2.00032	24.336	37.6568	44.7487	39.7897	27.8313	14.3043	0.44129	0	0
7	0	5.55	26.8897	50.1903	104.458	519.733	81.4381	45.0265	41.9527	27.3161	6.718	0
8	17.0774	26.1024	56.9123	491.202	639.382	621.065	764.5	690.531	351.024	45.4968	30.263	19.0194
9	36.3913	34.0745	391.129	453.884	588.823	529.613	681.945	631.307	515.77	235.187	40.203	40.7455
10	46.3055	258.134	343.197	365.013	437.21	405.268	527.956	495.776	429.385	328.075	87.5563	67.5465
11	59.2655	287.714	250.895	262.378	272.876	278.83	326.352	312.716	273.67	197.862	78.3177	76.0339
12	57.5887	60.3176	104.293	137.516	114.604	134.171	109.059	120.767	113.347	83.9794	56.726	77.7706
13	47.7781	50.8672	88.3032	112.785	108.396	136.999	106.44	114.339	110.217	87.0077	50.8297	69.179
14	44.7458	55.6155	94.1577	112.163	103.116	128.32	99.9971	110.074	96.932	66.8555	43.776	51.4687
15	37.4797	43.7921	83.0074	85.8817	93.6868	103.33	90.0845	91.1568	79.116	51.5726	30.278	27.4923
16	10.6055	24.7024	56.1913	63.703	74.4171	87.598	61.0752	68.8113	51.6957	27.2574	5.04633	0
17	0	3.06655	23.3294	36.6627	49.2768	56.362	51.2042	40.8048	22.5413	0.970645	0	0
18	0	0	0	5.746	20.8719	30.3237	30.9187	15.5919	0.0606667	0	0	0
19	0	0	0	0	0	2.38633	2.42677	0	0	0	0	0
20	0	0	0	0	0	0	0	0	0	0	0	0
21	0	0	0	0	0	0	0	0	0	0	0	0
22	0	0	0	0	0	0	0	0	0	0	0	0
23	0	0	0	0	0	0	0	0	0	0	0	0
PV PRODUCTION [kWh/kWp]
	1	2	3	4	5	6	7	8	9	10	11	12
0	0	0	0	0	0	0	0	0	0	0	0	0
1	0	0	0	0	0	0	0	0	0	0	0	0
2	0	0	0	0	0	0	0	0	0	0	0	0
3	0	0	0	0	0	0	0	0	0	0	0	0
4	0	0	0	0	0	0	0	0	0	0	0	0
5	0	0	0	0.185317	12.4022	19.7565	13.1806	1.1179	0	0	0	0
6	0	0	2.10009	24.7342	35.1984	47.1735	37.6107	26.769	14.0931	0.452873	0	0
7	0	5.40405	28.2308	51.0115	97.6384	547.896	76.9783	43.3078	41.3331	28.0331	7.62401	0
8	18.181	25.416	59.7507	499.239	597.641	654.719	722.634	664.174	345.84	46.6909	34.3444	14.2356
9	38.7429	33.1784	410.636	461.31	550.383	558.311	644.601	607.211	508.153	241.36	45.6249	30.4973
10	49.2978	251.346	360.314	370.986	408.668	427.228	499.044	476.853	423.043	336.685	99.3645	50.5573
11	63.0953	280.148	263.408	266.671	255.062	293.939	308.48	300.78	269.628	203.055	88.8798	56.91
12	61.3102	58.7314	109.495	139.766	107.122	141.442	103.086	116.157	111.673	86.1835	64.3763	58.2099
13	50.8655	49.5296	92.7072	114.63	101.32	144.423	100.611	109.975	108.589	89.2914	57.6847	51.7793
14	47.6373	54.153	98.8537	113.999	96.3844	135.274	94.521	105.872	95.5004	68.6102	49.6798	38.5234
15	39.9017	42.6405	87.1473	87.2868	87.5706	108.929	85.1513	87.6774	77.9475	52.9262	34.3614	20.5775
16	11.2908	24.0528	58.9937	64.7453	69.5589	92.3447	57.7305	66.1848	50.9322	27.9728	5.7269	0
17	0	2.98591	24.4929	37.2625	46.0598	59.4161	48.4001	39.2473	22.2084	0.996121	0	0
18	0	0	0	5.84001	19.5093	31.9668	29.2255	14.9968	0.0597707	0	0	0
19	0	0	0	0	0	2.51564	2.29388	0	0	0	0	0
20	0	0	0	0	0	0	0	0	0	0	0	0
21	0	0	0	0	0	0	0	0	0	0	0	0
22	0	0	0	0	0	0	0	0	0	0	0	0
23	0	0	0	0	0	0	0	0	0	0	0	0

## Sheet: AUT
IRRADIATION [W/sq.m]
	1	2	3	4	5	6	7	8	9	10	11	12
0	0	0	0	0	0	0	0	0	0	0	0	0
1	0	0	0	0	0	0	0	0	0	0	0	0
2	0	0	0	0	0	0	0	0	0	0	0	0
3	0	0	0	0	0	0	0	0	0	0	0	0
4	0	0	0	0.288667	70.9148	116.968	92.3739	0.794516	0	0	0	0
5	0	0	0.5	290.003	235.112	235.233	353.4	232.276	26.294	0	0	0
6	0	0.314138	275.879	586.349	297.24	330.029	480.199	409.127	276.51	97.8916	0.076	0
7	3.35387	199.202	460.454	639.575	319.767	402.574	535.751	453.76	367.581	163.278	116.594	2.04452
8	180.602	309.526	416.543	629.584	384.395	409.779	575.917	474.789	394.639	197.751	184.398	108.002
9	175.315	259.658	400.435	519.917	369.288	373.993	429.013	427.913	359.88	162.561	135.997	120.591
10	126.209	186.759	264.536	344.103	234.479	258.743	314.052	297.045	237.897	137.84	106.689	91.1474
11	74.8477	115	125.792	86.9297	111.575	105.686	125.092	105.911	90.3033	81.051	48.4877	45.5558
12	53.6761	69.6428	87.8765	77.7487	108.97	108.346	113.222	102.028	85.4857	72.2687	43.806	40.1132
13	38.8032	62.0793	81.7271	83.2047	100.013	97.0237	105.013	100.585	77.703	67.4148	36.7537	29.6252
14	25.859	49.7045	56.8526	75.211	79.9632	87.3107	85.9635	79.9616	65.437	44.0842	20.8397	15.1516
15	4.58903	27.1703	43.3058	57.608	68.2381	76.122	76.4023	59.8987	47.7583	21.58	1.74767	0
16	0	1.91793	22.3739	38.6083	47.7039	59.827	57.8381	45.3645	24.9883	1.48548	0	0
17	0	0	0.190968	15.565	25.5219	40.8587	33.8039	22.0203	2.17333	0	0	0
18	0	0	0	0	3.6471	15.9147	13.2245	1.00032	0	0	0	0
19	0	0	0	0	0	0	0	0	0	0	0	0
20	0	0	0	0	0	0	0	0	0	0	0	0
21	0	0	0	0	0	0	0	0	0	0	0	0
22	0	0	0	0	0	0	0	0	0	0	0	0
23	0	0	0	0	0	0	0	0	0	0	0	0
PV PRODUCTION [kWh/kWp]
	1	2	3	4	5	6	7	8	9	10	11	12
0	0	0	0	0	0	0	0	0	0	0	0	0
1	0	0	0	0	0	0	0	0	0	0	0	0
2	0	0	0	0	0	0	0	0	0	0	0	0
3	0	0	0	0	0	0	0	0	0	0	0	0
4	0	0	0	0.21478	77.2076	120.393	79.6075	0.737865	0	0	0	0
5	0	0	0.365352	215.775	255.975	242.12	304.559	215.714	25.1393	0	0	0
6	0	0.231957	201.586	436.269	323.616	339.692	413.834	379.955	264.368	114.406	0.0696187	0
7	2.74252	147.09	336.455	475.871	348.143	414.361	461.708	421.406	351.439	190.823	106.804	2.42965
8	147.681	228.552	304.37	468.438	418.505	421.777	496.323	440.935	377.309	231.112	168.915	128.347
9	143.358	191.729	292.599	386.84	402.057	384.943	369.722	397.402	344.076	189.986	124.578	143.307
10	103.203	137.902	193.298	256.028	255.286	266.319	270.649	275.865	227.45	161.094	97.7305	108.317
11	61.2043	84.9152	91.9164	64.6794	121.475	108.781	107.804	98.3592	86.3377	94.7244	44.4164	54.1374
12	43.8919	51.4237	64.2117	57.8483	118.64	111.519	97.5743	94.7528	81.7316	84.4605	40.1278	47.6695
13	31.7301	45.8389	59.7183	61.9078	108.887	99.8644	90.5	93.4131	74.2907	78.7878	33.6676	35.2058
14	21.1454	36.7015	41.5424	55.9602	87.0589	89.867	74.0831	74.2601	62.5634	51.5213	19.0899	18.0058
15	3.75253	20.0624	31.6437	42.8628	74.2933	78.3508	65.8432	55.6277	45.6611	25.2206	1.60092	0
16	0	1.41619	16.3487	28.7262	51.937	61.5787	49.8446	42.1299	23.891	1.73609	0	0
17	0	0	0.139541	11.581	27.7867	42.055	29.1321	20.4502	2.07789	0	0	0
18	0	0	0	0	3.97073	16.3806	11.3968	0.928996	0	0	0	0
19	0	0	0	0	0	0	0	0	0	0	0	0
20	0	0	0	0	0	0	0	0	0	0	0	0
21	0	0	0	0	0	0	0	0	0	0	0	0
22	0	0	0	0	0	0	0	0	0	0	0	0
23	0	0	0	0	0	0	0	0	0	0	0	0

## Sheet: BEL
IRRADIATION [W/sq.m]
	1	2	3	4	5	6	7	8	9	10	11	12
0	0	0	0	0	0	0	0	0	0	0	0	0
1	0	0	0	0	0	0	0	0	0	0	0	0
2	0	0	0	0	0	0	0	0	0	0	0	0
3	0	0	0	0	0	0	0	0	0	0	0	0
4	0	0	0	0	12.1045	100.916	2.4571	0	0	0	0	0
5	0	0	0	35.385	365.548	283.201	223.215	108.963	0	0	0	0
6	0	0	44.5974	495.62	528.496	440.562	322.872	288.622	195.966	3.05355	0	0
7	0	37.9828	416.052	596.155	615.337	481.782	423.595	388.115	436.823	126.473	23.1143	0
8	92.6742	230.036	409.724	638.805	602.76	510.732	456.296	460.857	470.862	141.102	193.365	29.5787
9	161.367	261.593	376.331	557.235	535.802	433.523	401.039	410.561	444.703	135.331	223.139	107.517
10	146.483	192.385	301.965	403.764	416.007	355.699	322.5	349.999	335.526	152.303	181.595	111.593
11	104.033	136.502	199.445	228.49	243.709	242.215	248.805	258.598	191.219	122.234	99.407	69.961
12	46.4671	71.8124	81.0948	88.1753	97.8061	112.466	130.492	130.02	93.968	68.3416	47.3167	40.6574
13	41.0252	60.2862	84.61	81.1537	101.91	129.216	132.845	126.903	92.219	71.3861	40.3703	35.1545
14	30.8768	51.6845	67.7671	76.258	94.4077	112.542	120.826	98.1732	73.9487	51.7629	31.4483	22.1684
15	13.6645	31.9669	58.5448	61.9547	71.6074	101.704	98.2023	95.4377	62.624	33.0674	12.6153	4.63323
16	0	13.79	32.729	47.972	61.7077	72.8247	82.4632	67.6935	44.111	11.3703	0	0
17	0	0	10.6939	29.778	45.1	55.3883	56.4555	37.7158	15.6867	0	0	0
18	0	0	0	6.035	22.8887	29.9433	31.5523	15.269	0	0	0	0
19	0	0	0	0	0.941935	7.91867	6.9129	0	0	0	0	0
20	0	0	0	0	0	0	0	0	0	0	0	0
21	0	0	0	0	0	0	0	0	0	0	0	0
22	0	0	0	0	0	0	0	0	0	0	0	0
23	0	0	0	0	0	0	0	0	0	0	0	0
PV PRODUCTION [kWh/kWp]
	1	2	3	4	5	6	7	8	9	10	11	12
0	0	0	0	0	0	0	0	0	0	0	0	0
1	0	0	0	0	0	0	0	0	0	0	0	0
2	0	0	0	0	0	0	0	0	0	0	0	0
3	0	0	0	0	0	0	0	0	0	0	0	0
4	0	0	0	0	8.89164	86.3787	2.34324	0	0	0	0	0
5	0	0	0	28.0462	268.521	242.404	212.872	100.421	0	0	0	0
6	0	0	37.2231	392.829	388.218	377.096	307.911	265.995	168.405	4.20802	0	0
7	0	28.3368	347.257	472.514	452.01	412.378	403.966	357.688	375.386	174.289	17.9338	0
8	78.3778	171.617	341.975	506.318	442.771	437.158	435.152	424.726	404.638	194.45	150.027	32.0494
9	136.474	195.16	314.104	441.666	393.585	371.071	382.456	378.374	382.158	186.496	173.128	116.498
10	123.886	143.527	252.034	320.024	305.587	304.459	307.556	322.559	288.336	209.885	140.895	120.915
11	87.9845	101.836	166.466	181.102	179.022	207.322	237.275	238.324	164.325	168.448	77.1274	75.8048
12	39.2988	53.5752	67.6855	69.888	71.8457	96.2643	124.445	119.827	80.7519	94.1799	36.7118	44.0535
13	34.6964	44.9761	70.6194	64.3226	74.86	110.601	126.689	116.954	79.2489	98.3755	31.3223	38.091
14	26.1136	38.5589	56.5616	60.4423	69.3493	96.3294	115.227	90.4765	63.5482	71.3332	24.4	24.0201
15	11.5566	23.8487	48.8643	49.1054	52.6008	87.0526	93.6518	87.9555	53.8163	45.5694	9.78793	5.02024
16	0	10.2879	27.3172	38.0227	45.3288	62.3338	78.6421	62.3864	37.907	15.6692	0	0
17	0	0	8.9256	23.6021	33.1292	47.4093	53.8395	34.7589	13.4804	0	0	0
18	0	0	0	4.78336	16.8134	25.6298	30.0902	14.072	0	0	0	0
19	0	0	0	0	0.69192	6.77794	6.59257	0	0	0	0	0
20	0	0	0	0	0	0	0	0	0	0	0	0
21	0	0	0	0	0	0	0	0	0	0	0	0
22	0	0	0	0	0	0	0	0	0	0	0	0
23	0	0	0	0	0	0	0	0	0	0	0	0

## Sheet: BGR
IRRADIATION [W/sq.m]
	1	2	3	4	5	6	7	8	9	10	11	12
0	0	0	0	0	0	0	0	0	0	0	0	0
1	0	0	0	0	0	0	0	0	0	0	0	0
2	0	0	0	0	0	0	0	0	0	0	0	0
3	0	0	0	0	4.95806	31.9437	1.0229	0	0	0	0	0
4	0	0	0	62.6657	212.833	297.02	190.707	142.872	13.4373	0	0	0
5	0	0	175.277	355.489	361.578	555.323	433.925	508.572	337.398	128.429	0	0
6	200.504	294.054	381.836	525.74	495.189	669.225	607.651	648.213	544.852	325.529	221.657	41.0258
7	404.454	385.552	386.95	559.6	537.117	620.494	649.122	677.169	609.991	431.58	371.965	165.202
8	394.124	347.556	361.631	491.797	452.995	554.434	559.689	576.408	509.266	382.526	319.87	162.446
9	270.871	288.714	301.557	353.76	344.346	390.265	417.45	398.821	357.714	258.256	212.93	141.301
10	134.345	176.898	185.634	187.784	205.407	217.577	230.739	213.549	171.143	79.3445	67.7773	72.4735
11	57.9706	72.2997	85.4203	98.4657	128.416	121.631	103.66	107.646	100.031	84.1397	64.251	48.0713
12	50.6161	62.0634	72.6071	83.706	114.575	115.37	113.501	115.295	99.6363	66.8261	52.41	40.4216
13	38.9068	54.3424	67.6939	76.7603	107.808	104.897	97.3332	95.4223	84.27	57.4271	41.6473	31.9342
14	21.049	41.4334	49.8813	62.882	83.9194	80.9563	86.7148	78.5206	62.5023	36.451	18.4677	10.7239
15	0.147097	15.2362	31.2132	45.463	60.7071	62.1993	67.9881	58.0884	38.471	9.69484	0	0
16	0	0	3.4429	20.9463	31.5674	41.1617	42.3784	30.2284	7.02333	0	0	0
17	0	0	0	0	4.73613	15.9917	16.6661	2.26581	0	0	0	0
18	0	0	0	0	0	0	0	0	0	0	0	0
19	0	0	0	0	0	0	0	0	0	0	0	0
20	0	0	0	0	0	0	0	0	0	0	0	0
21	0	0	0	0	0	0	0	0	0	0	0	0
22	0	0	0	0	0	0	0	0	0	0	0	0
23	0	0	0	0	0	0	0	0	0	0	0	0
PV PRODUCTION [kWh/kWp]
	1	2	3	4	5	6	7	8	9	10	11	12
0	0	0	0	0	0	0	0	0	0	0	0	0
1	0	0	0	0	0	0	0	0	0	0	0	0
2	0	0	0	0	0	0	0	0	0	0	0	0
3	0	0	0	0	4.90109	28.9362	1.03945	0	0	0	0	0
4	0	0	0	58.7296	210.387	269.056	193.793	132.999	11.7969	0	0	0
5	0	0	172.919	333.16	357.423	503.04	440.946	473.43	296.208	118.527	0	0
6	123.108	204.762	376.697	492.718	489.498	606.218	617.483	603.422	478.335	300.429	188.302	53.0961
7	248.333	268.476	381.742	524.451	530.945	562.075	659.625	630.377	535.522	398.303	315.99	213.806
8	241.99	242.017	356.764	460.907	447.79	502.235	568.745	536.579	447.093	353.032	271.735	210.24
9	166.313	201.044	297.499	331.54	340.39	353.522	424.205	371.262	314.043	238.343	180.888	182.873
10	82.4874	123.181	183.135	175.989	203.046	197.092	234.472	198.793	150.249	73.2267	57.5779	93.7961
11	35.5937	50.3452	84.2707	92.281	126.941	110.18	105.338	100.208	87.819	77.6521	54.5823	62.2144
12	31.078	43.2173	71.6299	78.4484	113.259	104.508	115.337	107.329	87.4725	61.6735	44.5231	52.3141
13	23.8886	37.8409	66.7828	71.939	106.57	95.0211	98.9081	88.8286	73.9821	52.9992	35.3801	41.3296
14	12.924	28.8518	49.21	58.9323	82.955	73.3344	88.1179	73.0949	54.8719	33.6404	15.6886	13.879
15	0.0903167	10.6096	30.7932	42.6074	60.0095	56.3433	69.0881	54.0745	33.7744	8.94733	0	0
16	0	0	3.39657	19.6307	31.2047	37.2863	43.0641	28.1396	6.16591	0	0	0
17	0	0	0	0	4.68171	14.4861	16.9358	2.10924	0	0	0	0
18	0	0	0	0	0	0	0	0	0	0	0	0
19	0	0	0	0	0	0	0	0	0	0	0	0
20	0	0	0	0	0	0	0	0	0	0	0	0
21	0	0	0	0	0	0	0	0	0	0	0	0
22	0	0	0	0	0	0	0	0	0	0	0	0
23	0	0	0	0	0	0	0	0	0	0	0	0

## Sheet: BIH
IRRADIATION [W/sq.m]
	1	2	3	4	5	6	7	8	9	10	11	12
0	0	0	0	0	0	0	0	0	0	0	0	0
1	0	0	0	0	0	0	0	0	0	0	0	0
2	0	0	0	0	0	0	0	0	0	0	0	0
3	0	0	0	0	0	0	0	0	0	0	0	0
4	0	0	0	0.669	114.389	122.155	97.3703	13.2129	0	0	0	0
5	0	0	3.63387	438.541	310.787	337.719	389.767	322.187	165.23	5.67516	0	0
6	0	37.6407	298.948	638.118	390.329	480.394	542.14	472.441	388.535	227.6	71.1437	0
7	337.965	299.22	389.101	636.532	426.761	509.432	572.61	585.371	490.096	327.129	314.761	108.45
8	343.024	298.736	408.401	577.822	407.202	429.587	529.461	538.922	454.423	320.794	338.363	190.89
9	278.585	267.6	334.371	427.818	318.691	353.623	448.142	411.787	356.894	267.442	274.939	162.557
10	191.473	188.561	229.107	283.195	231.043	284.952	279.274	283.26	224.965	170.964	157.656	105.411
11	46.439	75.2097	95.04	99.6363	140.155	119.778	114.414	117.031	114.701	80.4329	58.656	48.6158
12	55.8674	72.7562	80.6684	91.0337	137.905	118.896	124.519	106.485	103.544	70.7394	53.4573	46.7768
13	45.9381	63.2262	80.6977	90.1827	115.413	103.726	108.205	99.0416	95.2443	64.9435	43.6693	35.4645
14	26.1239	46.8738	62.0013	74.8767	90.0981	84.755	96.5248	85.7439	75.7267	46.63	28.546	18.4168
15	6.50226	29.4679	42.7765	60.436	70.1655	81.3963	77.359	60.7219	49.112	22.8881	2.645	0
16	0	1.65103	18.8874	36.7687	49.1739	58.8397	52.3813	39.5839	23.2713	0.397097	0	0
17	0	0	0	6.26233	23.1677	34.139	30.3161	15.7103	0	0	0	0
18	0	0	0	0	0	4.849	3.16323	0	0	0	0	0
19	0	0	0	0	0	0	0	0	0	0	0	0
20	0	0	0	0	0	0	0	0	0	0	0	0
21	0	0	0	0	0	0	0	0	0	0	0	0
22	0	0	0	0	0	0	0	0	0	0	0	0
23	0	0	0	0	0	0	0	0	0	0	0	0
PV PRODUCTION [kWh/kWp]
	1	2	3	4	5	6	7	8	9	10	11	12
0	0	0	0	0	0	0	0	0	0	0	0	0
1	0	0	0	0	0	0	0	0	0	0	0	0
2	0	0	0	0	0	0	0	0	0	0	0	0
3	0	0	0	0	0	0	0	0	0	0	0	0
4	0	0	0	0.460314	117.636	131.803	101.535	13.4447	0	0	0	0
5	0	0	2.5416	301.744	319.61	364.393	406.438	327.838	157.251	5.59253	0	0
6	0	29.0525	209.09	439.065	401.41	518.337	565.327	480.728	369.773	224.286	54.2819	0
7	204.304	230.949	272.144	437.974	438.876	549.668	597.101	595.638	466.429	322.366	240.159	111.799
8	207.362	230.575	285.643	397.578	418.762	463.517	552.105	548.374	432.479	316.124	258.168	196.785
9	168.408	206.544	233.865	294.366	327.737	381.553	467.309	419.01	339.659	263.548	209.776	167.577
10	115.748	145.539	160.242	194.856	237.602	307.458	291.219	288.228	214.101	168.474	120.29	108.666
11	28.073	58.0495	66.4728	68.5561	144.134	129.238	119.307	119.084	109.162	79.2618	44.7539	50.117
12	33.7726	56.1559	56.421	62.6369	141.82	128.286	129.844	108.353	98.5435	69.7094	40.7874	48.2211
13	27.7701	48.8003	56.4415	62.0514	118.69	111.919	112.833	100.779	90.6449	63.998	33.3192	36.5596
14	15.7922	36.1789	43.3649	51.5199	92.6557	91.4491	100.653	87.2478	72.0698	45.9511	21.7803	18.9854
15	3.9307	22.7444	29.9187	41.5838	72.1573	87.8252	80.6676	61.787	46.7404	22.5548	2.01811	0
16	0	1.27433	13.2102	25.2992	50.5698	63.487	54.6216	40.2782	22.1475	0.391315	0	0
17	0	0	0	4.30888	23.8254	36.8354	31.6127	15.9859	0	0	0	0
18	0	0	0	0	0	5.23198	3.29852	0	0	0	0	0
19	0	0	0	0	0	0	0	0	0	0	0	0
20	0	0	0	0	0	0	0	0	0	0	0	0
21	0	0	0	0	0	0	0	0	0	0	0	0
22	0	0	0	0	0	0	0	0	0	0	0	0
23	0	0	0	0	0	0	0	0	0	0	0	0

## Sheet: BLR
IRRADIATION [W/sq.m]
	1	2	3	4	5	6	7	8	9	10	11	12
0	0	0	0	0	0	0	0	0	0	0	0	0
1	0	0	0	0	0	0	0	0	0	0	0	0
2	0	0	0	0	0	9.23367	0.0193548	0	0	0	0	0
3	0	0	0	0.399667	78.0571	122.865	37.1803	2.5171	0	0	0	0
4	0	0	0.289677	143.676	192.24	299.416	309.176	150.382	30.9603	0	0	0
5	0	0	202.768	451.134	284.886	383.551	463.634	311.814	194.746	22.0358	0	0
6	0	134.744	428.55	558.789	377.695	448.872	473.693	407.844	377.75	88.4652	20.3137	0
7	99.5206	233.571	379.375	534.495	390.383	459.669	455.994	452.49	398.24	133.589	128.283	75.3952
8	90.6448	247.9	356.587	410.73	336.077	374.249	396.705	381.744	319.789	148.745	88.101	91.2526
9	74.7845	168.441	256.045	297.631	264.064	303.598	295.387	302.784	240.462	118.718	64.4243	58.4781
10	47.3594	100.883	129.683	104.25	103.439	144.432	195.776	160.888	91.733	68.0184	39.2003	20.5348
11	32.6997	59.169	75.3148	91.0643	131.212	116.859	118.664	119.326	92.9333	52.0574	29.7163	20.461
12	25.4768	49.9707	60.8987	90.7443	124.887	105.276	118.591	108.354	81.001	45.4529	21.494	13.4887
13	12.0326	34.1845	56.309	78.584	96.3939	91.961	102.44	87.14	60.5873	34.8613	9.83433	3.79548
14	0.25	17.029	39.8932	65.2383	78.0645	72.747	81.5668	73.0916	43.396	14.9735	0.0303333	0
15	0	0.770345	18.7694	40.022	54.7639	66.0597	65.6348	49.6745	25.065	0.985484	0	0
16	0	0	0.632258	17.8593	33.5671	44.9913	41.6726	27.7429	3.19167	0	0	0
17	0	0	0	0.0913333	12.4594	23.986	22.8003	5.67774	0	0	0	0
18	0	0	0	0	0	1.59533	0.352903	0	0	0	0	0
19	0	0	0	0	0	0	0	0	0	0	0	0
20	0	0	0	0	0	0	0	0	0	0	0	0
21	0	0	0	0	0	0	0	0	0	0	0	0
22	0	0	0	0	0	0	0	0	0	0	0	0
23	0	0	0	0	0	0	0	0	0	0	0	0
PV PRODUCTION [kWh/kWp]
	1	2	3	4	5	6	7	8	9	10	11	12
0	0	0	0	0	0	0	0	0	0	0	0	0
1	0	0	0	0	0	0	0	0	0	0	0	0
2	0	0	0	0	0	9.70388	0.0182968	0	0	0	0	0
3	0	0	0	0.325492	83.831	129.122	35.1478	2.51816	0	0	0	0
4	0	0	0.210226	117.011	206.46	314.663	292.274	150.445	29.3566	0	0	0
5	0	0	147.154	367.408	305.959	403.083	438.289	311.945	184.658	32.3336	0	0
6	0	101.525	311.009	455.083	405.633	471.731	447.798	408.015	358.182	129.807	21.4575	0
7	125.64	175.987	275.322	435.298	419.259	483.078	431.066	452.68	377.611	196.018	135.507	75.2615
8	114.435	186.784	258.784	334.502	360.937	393.307	375.018	381.905	303.224	218.256	93.0619	91.0908
9	94.4117	126.914	185.818	242.393	283.597	319.058	279.239	302.911	228.006	174.197	68.052	58.3744
10	59.7888	76.0116	94.1143	84.9022	111.091	151.787	185.073	160.956	86.9812	99.8047	41.4077	20.4984
11	41.2817	44.5816	54.6578	74.1637	140.918	122.81	112.177	119.376	88.1193	76.3849	31.3896	20.4247
12	32.1631	37.651	44.1957	73.9031	134.125	110.637	112.108	108.399	76.8051	66.6939	22.7043	13.4648
13	15.1905	25.7567	40.8648	63.9996	103.524	96.644	96.8396	87.1767	57.4489	51.1526	10.3881	3.78875
14	0.315612	12.8307	28.9515	53.1307	83.839	76.4516	77.1077	73.1224	41.1481	21.971	0.0320414	0
15	0	0.580426	13.6214	32.5943	58.8148	69.4237	62.0468	49.6954	23.7666	1.44602	0	0
16	0	0	0.458845	14.5448	36.0501	47.2825	39.3945	27.7546	3.02634	0	0	0
17	0	0	0	0.0743827	13.381	25.2075	21.5539	5.68013	0	0	0	0
18	0	0	0	0	0	1.67657	0.333611	0	0	0	0	0
19	0	0	0	0	0	0	0	0	0	0	0	0
20	0	0	0	0	0	0	0	0	0	0	0	0
21	0	0	0	0	0	0	0	0	0	0	0	0
22	0	0	0	0	0	0	0	0	0	0	0	0
23	0	0	0	0	0	0	0	0	0	0	0	0

## Sheet: CHE
IRRADIATION [W/sq.m]
	1	2	3	4	5	6	7	8	9	10	11	12
0	0	0	0	0	0	0	0	0	0	0	0	0
1	0	0	0	0	0	0	0	0	0	0	0	0
2	0	0	0	0	0	0	0	0	0	0	0	0
3	0	0	0	0	0	0	0	0	0	0	0	0
4	0	0	0	0	10.8858	101.248	29.5268	0	0	0	0	0
5	0	0	0	72.3627	364.209	283.545	274.402	138.473	0.562333	0	0	0
6	0	0	135.361	562.269	466.821	376.496	468.259	411.71	281.911	10.2729	0	0
7	0	83.0059	409.884	672.086	565.561	469.245	551.955	533.62	434.741	250.806	71.6303	0
8	365.978	312.314	467.619	686.667	556.207	466.618	575.775	565.017	480.789	245.625	273.29	145.214
9	379.243	351.787	432.204	578.832	469.035	383.487	494.921	454.284	420.744	251.191	262.084	148.151
10	284.509	260.586	313.113	412.193	361.71	291.761	368.138	331.522	309.318	205.965	198.312	129.984
11	153.534	170.349	192.906	212.675	191.766	210.066	231.342	222.824	171.185	133.216	89.65	83.0942
12	48.2335	63.7462	73.7687	90.7147	96.4813	122.757	107.514	93.1135	91.6263	80.6535	50.843	53.8226
13	42.3787	58.2886	70.9455	79.4963	97.1577	111.34	102.571	96.9535	85.3943	66.8116	42.6063	43.0545
14	31.0668	44.1217	72.0042	79.0863	84.3316	90.1823	94.2023	83.1245	78.5537	46.1729	34.2457	25.8161
15	16.549	29.8124	50.7777	64.965	82.4197	77.6877	83.2274	75.3142	64.0687	33.8174	15.0027	7.45742
16	0	12.6579	30.7284	47.7277	63.899	61.6663	68.1213	50.4832	40.387	8.92903	0	0
17	0	0	6.75226	24.7763	38.9513	42.0593	43.8058	30.5955	10.047	0	0	0
18	0	0	0	0.653333	15.0187	19.411	20.711	7.06065	0	0	0	0
19	0	0	0	0	0	0	0	0	0	0	0	0
20	0	0	0	0	0	0	0	0	0	0	0	0
21	0	0	0	0	0	0	0	0	0	0	0	0
22	0	0	0	0	0	0	0	0	0	0	0	0
23	0	0	0	0	0	0	0	0	0	0	0	0
PV PRODUCTION [kWh/kWp]
	1	2	3	4	5	6	7	8	9	10	11	12
0	0	0	0	0	0	0	0	0	0	0	0	0
1	0	0	0	0	0	0	0	0	0	0	0	0
2	0	0	0	0	0	0	0	0	0	0	0	0
3	0	0	0	0	0	0	0	0	0	0	0	0
4	0	0	0	0	8.73009	103.032	27.817	0	0	0	0	0
5	0	0	0	53.6587	292.085	288.542	258.513	128.501	0.54108	0	0	0
6	0	0	117.268	416.937	374.377	383.131	441.144	382.063	271.256	11.8293	0	0
7	0	73.0704	355.099	498.368	453.563	477.514	519.995	495.195	418.31	288.804	68.041	0
8	231.739	274.932	405.117	509.181	446.061	474.841	542.435	524.33	462.618	282.838	259.596	173.364
9	240.138	309.679	374.435	429.218	376.152	390.245	466.263	421.571	404.842	289.247	248.951	176.871
10	180.152	229.394	271.262	305.651	290.08	296.903	346.822	307.65	297.627	237.17	188.375	155.181
11	97.2183	149.959	167.122	157.704	153.79	213.768	217.946	206.778	164.715	153.399	85.1577	99.2024
12	30.5417	56.116	63.9087	67.2672	77.3751	124.92	101.288	86.4085	88.1633	92.8729	48.2953	64.2563
13	26.8344	51.3117	61.4628	58.9485	77.9176	113.302	96.6314	89.972	82.1669	76.9338	40.4713	51.4008
14	19.6716	38.8405	62.38	58.6445	67.6314	91.7716	88.7475	77.1388	75.5848	53.1683	32.5296	30.8207
15	10.4789	26.244	43.9907	48.1732	66.0981	79.0567	78.4082	69.8909	61.6472	38.9409	14.2509	8.90307
16	0	11.1428	26.6212	35.3913	51.2451	62.7531	64.1768	46.848	38.8606	10.2818	0	0
17	0	0	5.84974	18.3723	31.2378	42.8005	41.2693	28.3923	9.66728	0	0	0
18	0	0	0	0.484463	12.0446	19.7531	19.5117	6.55221	0	0	0	0
19	0	0	0	0	0	0	0	0	0	0	0	0
20	0	0	0	0	0	0	0	0	0	0	0	0
21	0	0	0	0	0	0	0	0	0	0	0	0
22	0	0	0	0	0	0	0	0	0	0	0	0
23	0	0	0	0	0	0	0	0	0	0	0	0

## Sheet: CYP
IRRADIATION [W/sq.m]
	1	2	3	4	5	6	7	8	9	10	11	12
0	0	0	0	0	0	0	0	0	0	0	0	0
1	0	0	0	0	0	0	0	0	0	0	0	0
2	0	0	0	0	0	0	0	0	0	0	0	0
3	0	0	0	0	60.02	143.138	41.789	0	0	0	0	0
4	0	0	25.721	364.659	456.958	519.922	521.308	425.557	207.947	57.2848	0	0
5	1.94226	204.766	365.121	667.185	704.066	723.591	735.088	710.885	626.855	537.288	193.126	5.2071
6	306.905	380.635	502.221	708.064	743.087	744.567	772.814	765.69	724.916	645.944	414.186	337.725
7	371.04	395.352	550.602	648.158	645.342	668.442	690.133	688.618	656.856	585.432	425.797	414.957
8	333.046	356.764	468.545	481.736	481.911	511.417	530.108	529.547	494.117	434.554	326.028	344.756
9	225.16	249.77	308.431	314.934	298.218	310.235	321.215	322.754	275.256	226.431	189.924	207.526
10	72.0335	97.2552	105.602	128.319	110.516	99.6233	85.4058	92.4355	86.0777	87.7584	80.8193	77.3294
11	67.65	79.0762	100.513	122.255	101.483	93.8297	77.6658	95.2897	85.9567	85.4045	73.3107	74.7406
12	51.0868	72.7717	93.3487	107.496	94.4958	89.772	74.4603	90.1858	87.3557	75.9026	59.4177	54.1613
13	39.9229	53.9021	78.5942	75.924	90.1116	72.611	72.1223	77.1526	66.7583	57.0735	40.2337	37.4803
14	20.6226	35.9759	55.6761	63.779	68.0174	65.178	60.619	63.4723	49.1413	31.9935	12.875	9.67903
15	0	4.40241	22.3439	33.4247	43.3348	46.5113	44.511	41.4661	22.4957	1.10323	0	0
16	0	0	0	0.851333	13.8265	23.2713	23.2261	9.73774	0	0	0	0
17	0	0	0	0	0	0	0	0	0	0	0	0
18	0	0	0	0	0	0	0	0	0	0	0	0
19	0	0	0	0	0	0	0	0	0	0	0	0
20	0	0	0	0	0	0	0	0	0	0	0	0
21	0	0	0	0	0	0	0	0	0	0	0	0
22	0	0	0	0	0	0	0	0	0	0	0	0
23	0	0	0	0	0	0	0	0	0	0	0	0
PV PRODUCTION [kWh/kWp]
	1	2	3	4	5	6	7	8	9	10	11	12
0	0	0	0	0	0	0	0	0	0	0	0	0
1	0	0	0	0	0	0	0	0	0	0	0	0
2	0	0	0	0	0	0	0	0	0	0	0	0
3	0	0	0	0	55.9744	142.635	41.1552	0	0	0	0	0
4	0	0	26.6514	320.072	426.157	518.096	513.402	407.15	211.609	53.204	0	0
5	1.975	209.34	378.329	585.609	656.608	721.05	723.939	680.137	637.896	499.013	210.281	4.93203
6	312.078	389.137	520.388	621.489	692.999	741.952	761.093	732.572	737.685	599.929	450.977	319.885
7	377.294	404.182	570.52	568.908	601.843	666.094	679.666	658.833	668.426	543.727	463.619	393.037
8	338.661	364.733	485.495	422.834	449.428	509.621	522.068	506.642	502.821	403.597	354.988	326.545
9	228.956	255.349	319.589	276.427	278.117	309.145	316.343	308.793	280.104	210.3	206.794	196.564
10	73.2478	99.4275	109.422	112.629	103.067	99.2735	84.1105	88.4373	87.5939	81.5067	87.9981	73.2444
11	68.7904	80.8425	104.149	107.307	94.6425	93.5001	76.4879	91.1681	87.4707	79.3205	79.8225	70.7925
12	51.9479	74.3972	96.7256	94.3522	88.1263	89.4567	73.331	86.285	88.8944	70.4954	64.6955	51.3002
13	40.5959	55.106	81.4373	66.6408	84.0377	72.356	71.0284	73.8155	67.9342	53.0078	43.8074	35.5004
14	20.9702	36.7794	57.6902	55.9807	63.4327	64.9491	59.6996	60.7269	50.0069	29.7144	14.0186	9.16774
15	0	4.50075	23.1521	29.3378	40.4139	46.348	43.8359	39.6726	22.8919	1.02463	0	0
16	0	0	0	0.747241	12.8945	23.1896	22.8739	9.31655	0	0	0	0
17	0	0	0	0	0	0	0	0	0	0	0	0
18	0	0	0	0	0	0	0	0	0	0	0	0
19	0	0	0	0	0	0	0	0	0	0	0	0
20	0	0	0	0	0	0	0	0	0	0	0	0
21	0	0	0	0	0	0	0	0	0	0	0	0
22	0	0	0	0	0	0	0	0	0	0	0	0
23	0	0	0	0	0	0	0	0	0	0	0	0

[truncated: 34 more sheets: CZE, DEU, DNK, ESP, EST, FIN, FRA, GBR, GRC, HRV, HUN, IRL, ISL, ITA, LIE, LTU, LUX, LVA, MDA, MKD …]
