# Supplementary material for: Impacts of large-scale deployment of vertical bifacial photovoltaics on European electricity market dynamics
Source: Nat Commun. 2024 Aug 6;15:6681. doi: 10.1038/s41467-024-50762-7 (PMC11303785; doi:10.1038/s41467-024-50762-7)
Supplement: Supplementary file 5 — Supplementary Data 3 [file 41467_2024_50762_MOESM5_ESM.xlsx]

## Sheet: info
								Average monthly sum of global irradiation per square meter received by the modules of the given system [kWh/m2/mo]
index	ISO3_CODE	lat	lon	startyear	endyear	slope	azimuth	1	2	3	4	5	6	7	8	9	10	11	12
0	ALB	40.8614	19.7201	2020	2020	90	0	111.78	97.25	112	100.71	91.42	83.41	93.81	116.88	124.52	128.41	112.87	109.28
1	AND	42.4968	1.52213	2020	2020	90	0	17.76	71.39	98.64	89.62	85.72	80.76	93.28	108.84	108.27	95.19	37.7	9.96
2	AUT	48.1552	14.0631	2020	2020	90	0	44.07	58.4	88.03	102.74	87.62	82.46	90.26	99.16	97.02	86.54	48.17	50.4
3	BEL	50.6405	4.66839	2020	2020	90	0	45.33	51.32	89.83	102.36	90.57	85.72	90.17	92.6	95.76	84.09	52.05	43.84
4	BGR	42.2567	25.0304	2020	2020	90	0	76.14	73.09	105.5	99.72	91.24	82.4	92.91	113.28	117.93	108.01	94.6	80.67
5	BIH	43.9698	17.2071	2020	2020	90	0	55.76	58.61	63.81	82.39	80.28	79.08	91.33	104.65	100.68	96.42	73.99	57.56
6	BLR	53.5255	28.0129	2020	2020	90	0	41.02	50.03	77.91	98.12	92.93	92.85	97.33	102.78	91.7	70.06	30.36	25.43
7	CHE	46.7635	7.60854	2020	2020	90	0	69.72	77.52	102.21	96.21	81.59	79.93	87.91	96.42	106.06	101.84	76.93	67.33
8	CYP	35.0509	33.2241	2020	2020	90	0	110.36	107.48	124.02	101.14	79.84	67.52	76.17	102.24	124.78	142.06	138.39	119.42
9	CZE	49.8772	15.3961	2020	2020	90	0	39.98	54.55	84.96	101.36	90.71	84.94	92.32	98.99	101.23	82.4	48.73	45.48
10	DEU	52.0911	11.7402	2020	2020	90	0	39.21	53.97	84.65	102.73	96.53	90.12	94.34	98.75	98.81	83.91	49.05	39.69
11	DNK	55.9794	9.13485	2020	2020	90	0	24.39	36.65	79.76	101.22	97.69	92.18	92.15	90.98	86.31	65.67	33.17	21.28
12	ESP	39.3792	-3.03685	2020	2020	90	0	125.98	122.56	131.32	107.56	92.03	79.33	90.39	114.33	132.49	143.89	126.83	132.76
13	EST	58.6709	25.5672	2020	2020	90	0	23.6	46.72	80.02	97.3	107.36	96.86	103.96	97.92	80.33	52.67	19.57	14.02
14	FIN	64.272	26.1872	2020	2020	90	0	9.89	39.22	103.61	111.68	112.26	100.32	103.32	99.47	74.92	46.02	11.99	2.09
15	FRA	46.9012	2.1693	2020	2020	90	0	58.2	71.45	101.59	97.11	84.98	83.07	91.74	103.14	109.85	94.93	66.94	66.11
16	GBR	52.3488	-1.05914	2020	2020	90	0	47.4	55.97	86.51	93.04	85.47	83.54	88.35	88.61	88.51	73.57	56.04	47.15
17	GRC	39.4756	21.9122	2020	2020	90	0	106.29	89.24	107.04	100.34	88.44	79.68	90.09	113.91	117.97	109.16	101.62	103.36
18	HRV	45.5983	16.3547	2020	2020	90	0	63.36	61.4	97.06	100.43	91.06	86.69	96.3	108.4	103.73	92.54	64.86	55.9
19	HUN	47.1693	19.3946	2020	2020	90	0	56.98	62.75	101.97	106.23	93.7	86.96	99.28	111.95	109.46	106.1	73.61	53.22
20	IRL	53.1638	-8.14501	2020	2020	90	0	42.94	52.91	77.77	93.46	83.34	80.41	79.51	79.51	75.83	64.04	51.95	36.41
21	ISL	64.9849	-18.5805	2020	2020	90	0	8.62	47.33	97.26	130.87	138.91	114.76	107.07	97.1	77.99	55.82	14.9	0.45
22	ITA	41.7887	12.505	2020	2020	90	0	102.84	103.55	114.25	106.47	94.67	85.88	96.95	116.35	120.97	123.06	106.22	110.17
23	LIE	47.1416	9.5529	2020	2020	90	0	44.48	59.74	83.44	90.36	81.74	78.92	86.81	93.86	100.38	96.17	64.69	41.4
24	LTU	55.3346	23.9091	2020	2020	90	0	28.29	38.38	72.34	101.98	102.39	95.18	100.02	99.81	93.7	67.44	26.93	22.38
25	LUX	49.7764	6.09282	2020	2020	90	0	38.93	50.08	87.83	97.65	86.29	85.44	90.65	93.51	96.49	75.82	38.44	40.44
26	LVA	56.8622	24.934	2020	2020	90	0	28.44	51.02	79.84	99.27	102.56	95.81	103.13	100.74	86.44	60.17	22.84	15.99
27	MDA	47.1947	28.4734	2020	2020	90	0	50.78	57.24	92.98	96.52	97.21	89.78	100.69	113.77	111.06	100.45	62.52	49.72
28	MKD	41.4266	21.4166	2020	2020	90	0	65.14	79.82	94.42	95.91	87.13	81.55	91.55	113.27	110.4	111.96	96.2	76.23
29	MLT	35.9224	14.4002	2020	2020	90	0	120.6	116.05	122.25	103.78	85.2	69.5	77.17	101.58	118.13	123.89	122.9	118.04
30	MNE	42.3831	19.2426	2020	2020	90	0	99.7	82.76	106.66	102.11	93.15	85.11	96.52	118.52	123.26	125.26	104.47	103.84
31	NLD	52.2514	5.57985	2020	2020	90	0	41.98	49.11	83.75	100.12	89.07	85.57	88.21	89.97	89.29	77.85	46.28	35.08
32	NOR	61.4406	9.86877	2020	2020	90	0	10.28	37.59	88.91	97.47	84.35	93.43	87.45	83.11	82.02	64.74	22.03	8.8
33	POL	52.109	19.4286	2020	2020	90	0	37.37	45.73	80.7	102.95	98.31	92.09	96.2	103.48	104.62	85.29	45.49	35.78
34	PRT	38.9791	-7.88636	2020	2020	90	0	116.72	116.74	119.97	99.27	88.66	78.3	88.05	112.15	127.09	127.92	117.5	119.87
35	ROU	44.6783	25.27	2020	2020	90	0	58.23	61.66	103.33	104.44	93.57	87.77	99.86	114.31	113.36	103.62	79.94	67.58
36	SRB	44.7673	20.6567	2020	2020	90	0	60.27	60.77	98.33	100.22	91.5	84.4	97.35	112.12	108.13	107.83	87.07	57.15
37	SVK	48.4711	18.0406	2020	2020	90	0	45.74	59.76	98.37	112.08	97.2	90.04	99.12	107.79	110.86	98.38	61.28	47.28
38	SVN	46.0951	14.5026	2020	2020	90	0	66.07	67.27	92.44	94.49	90.34	85.37	94.52	104.27	102.35	83.83	54.07	54.67
39	SWE	62.3906	16.2735	2020	2020	90	0	11.07	35.15	90.4	94.63	93.49	97.51	97.5	90.59	83.86	63.78	22.18	7.48
40	TUR	41.2736	27.3205	2020	2020	90	0	80.14	73.25	98.7	98.41	92.34	81.47	93.41	113.3	114.62	103.97	87.68	77.93
41	UKR	49.0343	31.4702	2020	2020	90	0	36.56	49.83	77.03	98.14	100.9	93.16	102.11	115.24	110.52	91.05	42.88	31.87
42	XKX	42.5548	21.0882	2020	2020	90	0	60.08	66.6	93.45	91.9	85.94	80.96	92.72	111.04	107.11	105.37	86.34	59.02

## Sheet: ALB
IRRADIATION [W/sq.m]
	1	2	3	4	5	6	7	8	9	10	11	12
0	0	0	0	0	0	0	0	0	0	0	0	0
1	0	0	0	0	0	0	0	0	0	0	0	0
2	0	0	0	0	0	0	0	0	0	0	0	0
3	0	0	0	0	0	0	0	0	0	0	0	0
4	0	0	0	1.24633	15.959	21.1433	18.0335	3.56	0	0	0	0
5	0	0	7.80194	28.6093	44.4226	48.0613	42.1732	34.7726	35.2153	11.7568	0	0
6	0	112.018	146.532	122.678	92.2477	68.0963	57.72	115.722	155.736	185.131	135.36	2.31677
7	350.645	345.992	295.696	256.116	214.223	173.042	190.385	261.769	329.869	366.419	388.125	232.16
8	561.044	484.119	440.383	377.132	323.413	287.725	311.55	391.869	470.385	465.183	577.114	300.1
9	660.493	587.492	530.458	462.694	408.566	353.91	407.603	490.626	530.817	560.615	637.261	424.857
10	699.744	635.164	601.67	523.055	442.315	395.662	457.517	534.791	571.485	582.743	704.128	515.067
11	669.278	635.72	588.866	546.705	440.645	403.096	460.025	543.541	616.445	605.277	704.256	455.581
12	608.436	617.534	504.073	487.365	395.976	371.853	418.51	497.472	532.905	515.972	631.798	444.981
13	544.003	568.009	441.116	382.783	288.022	293.072	327.755	394.05	404.867	450.896	481.649	363.742
14	409.252	416.43	313.516	276.638	189.04	190.942	210.943	266.758	291.36	274.294	302.349	196.931
15	90.8384	257.544	178.712	137.968	81.1406	62.989	72.0194	144.183	143.19	107.081	8.24633	0
16	0	1.63793	50.4029	32.4143	44.261	47.6687	47.6887	40.7752	25.1467	0	0	0
17	0	0	0	1.18567	16.5926	25.6423	24.7261	9.09065	0	0	0	0
18	0	0	0	0	0	0	0	0	0	0	0	0
19	0	0	0	0	0	0	0	0	0	0	0	0
20	0	0	0	0	0	0	0	0	0	0	0	0
21	0	0	0	0	0	0	0	0	0	0	0	0
22	0	0	0	0	0	0	0	0	0	0	0	0
23	0	0	0	0	0	0	0	0	0	0	0	0
PV PRODUCTION [kWh/kWp]
	1	2	3	4	5	6	7	8	9	10	11	12
0	0	0	0	0	0	0	0	0	0	0	0	0
1	0	0	0	0	0	0	0	0	0	0	0	0
2	0	0	0	0	0	0	0	0	0	0	0	0
3	0	0	0	0	0	0	0	0	0	0	0	0
4	0	0	0	1.15051	15.7045	21.4319	17.9121	3.59947	0	0	0	0
5	0	0	6.87633	26.4098	43.7142	48.7172	41.8892	35.1581	35.5861	11.8049	0	0
6	0	80.5821	129.148	113.246	90.7766	69.0256	57.3312	117.005	157.375	185.889	111.431	2.78193
7	275.235	248.896	260.615	236.425	210.807	175.403	189.103	264.672	333.342	367.919	319.511	278.773
8	440.386	348.26	388.137	348.137	318.255	291.651	309.452	396.214	475.338	467.088	475.09	360.353
9	518.447	422.623	467.526	427.121	402.051	358.74	404.858	496.066	536.406	562.911	524.604	510.158
10	549.257	456.916	530.289	482.841	435.261	401.061	454.436	540.72	577.502	585.129	579.649	618.48
11	525.343	457.316	519.004	504.673	433.617	408.597	456.927	549.567	622.935	607.755	579.755	547.051
12	477.586	444.234	444.271	449.895	389.661	376.927	415.691	502.987	538.516	518.084	520.106	534.322
13	427.01	408.607	388.783	353.353	283.429	297.071	325.547	398.419	409.13	452.742	396.501	436.772
14	321.239	299.566	276.321	255.37	186.025	193.547	209.522	269.715	294.428	275.417	248.898	236.47
15	71.3027	185.269	157.51	127.361	79.8467	63.8486	71.5343	145.782	144.698	107.52	6.78851	0
16	0	1.17827	44.4232	29.9222	43.5551	48.3192	47.3675	41.2272	25.4114	0	0	0
17	0	0	0	1.09451	16.328	25.9923	24.5596	9.19143	0	0	0	0
18	0	0	0	0	0	0	0	0	0	0	0	0
19	0	0	0	0	0	0	0	0	0	0	0	0
20	0	0	0	0	0	0	0	0	0	0	0	0
21	0	0	0	0	0	0	0	0	0	0	0	0
22	0	0	0	0	0	0	0	0	0	0	0	0
23	0	0	0	0	0	0	0	0	0	0	0	0

## Sheet: AND
IRRADIATION [W/sq.m]
	1	2	3	4	5	6	7	8	9	10	11	12
0	0	0	0	0	0	0	0	0	0	0	0	0
1	0	0	0	0	0	0	0	0	0	0	0	0
2	0	0	0	0	0	0	0	0	0	0	0	0
3	0	0	0	0	0	0	0	0	0	0	0	0
4	0	0	0	0	0	0	0	0	0	0	0	0
5	0	0	0	0.182333	13.2684	18.741	13.9442	1.16226	0	0	0	0
6	0	0	2.00032	24.336	37.6568	44.7487	39.7897	27.8313	14.3043	0.44129	0	0
7	0	5.55	26.8897	50.1903	57.9119	66.9267	57.8823	45.0265	41.9527	27.3161	6.718	0
8	17.0774	26.1024	56.9123	218.309	201.562	165.859	174.598	233.109	179.844	45.4968	30.263	19.0194
9	36.3913	34.0745	317.18	324.979	324.689	269.034	310.179	371.704	414.984	237.97	40.203	40.7455
10	46.3055	348.386	401.584	385.191	393.788	332.14	412.379	471.633	529.517	528.121	126.633	67.5465
11	59.2655	718.604	433.441	395.454	432.611	342.897	449.866	505.656	547.161	563.228	192.906	76.0339
12	70.2213	840.623	428.697	327.552	446.147	347.473	470.935	492.153	461.952	515.432	386.485	77.7706
13	112.451	810.927	434.032	264.724	371.752	314.053	427.285	451.929	463.267	469.543	397.124	69.179
14	44.7458	651.166	395.831	259.828	293.353	265.576	339.77	381.756	355.725	323.109	43.776	51.4687
15	37.4797	64.6155	273.907	210.818	223.525	187.266	229.66	298.015	248.714	53.9987	30.278	27.4923
16	10.6055	24.7024	66.8945	129.685	119.137	87.598	104.449	164.243	108.83	27.2574	5.04633	0
17	0	3.06655	23.3294	40.3263	49.2768	56.362	51.2042	42.8187	26.004	0.970645	0	0
18	0	0	0	5.746	20.8719	30.3237	30.9187	15.5919	0.0606667	0	0	0
19	0	0	0	0	0	2.38633	2.42677	0	0	0	0	0
20	0	0	0	0	0	0	0	0	0	0	0	0
21	0	0	0	0	0	0	0	0	0	0	0	0
22	0	0	0	0	0	0	0	0	0	0	0	0
23	0	0	0	0	0	0	0	0	0	0	0	0
PV PRODUCTION [kWh/kWp]
	1	2	3	4	5	6	7	8	9	10	11	12
0	0	0	0	0	0	0	0	0	0	0	0	0
1	0	0	0	0	0	0	0	0	0	0	0	0
2	0	0	0	0	0	0	0	0	0	0	0	0
3	0	0	0	0	0	0	0	0	0	0	0	0
4	0	0	0	0	0	0	0	0	0	0	0	0
5	0	0	0	0.206532	12.2889	19.9301	13.4686	1.16502	0	0	0	0
6	0	0	2.22495	27.5658	34.877	47.588	38.4325	27.8975	15.218	0.485178	0	0
7	0	3.87281	29.9092	56.8514	53.6369	71.1731	55.908	45.1336	44.6324	30.0328	6.70324	0
8	22.5149	18.2144	63.3031	247.282	186.683	176.382	168.643	233.664	191.331	50.0216	30.1965	14.2356
9	47.9784	23.7773	352.797	368.109	300.721	286.104	299.599	372.589	441.491	261.637	40.1147	30.4973
10	61.0493	243.105	446.679	436.311	364.719	353.214	398.314	472.756	563.34	580.644	126.355	50.5573
11	78.1358	501.445	482.114	447.937	400.676	364.654	434.522	506.86	582.111	619.243	192.482	56.91
12	92.58	586.59	476.837	371.023	413.213	369.52	454.872	493.325	491.459	566.693	385.636	58.2099
13	148.256	565.868	482.771	299.857	344.31	333.98	412.712	453.005	492.859	516.24	396.252	51.7793
14	58.993	454.386	440.28	294.311	271.698	282.426	328.181	382.665	378.447	355.243	43.6798	38.5234
15	49.4133	45.0889	304.665	238.797	207.025	199.148	221.827	298.724	264.601	59.3691	30.2115	20.5775
16	13.9823	17.2374	74.4063	146.896	110.343	93.1561	100.887	164.634	115.781	29.9683	5.03525	0
17	0	2.13985	25.9491	45.6783	45.6392	59.9382	49.4577	42.9206	27.665	1.06718	0	0
18	0	0	0	6.50858	19.3312	32.2477	29.8641	15.6291	0.0645418	0	0	0
19	0	0	0	0	0	2.53775	2.344	0	0	0	0	0
20	0	0	0	0	0	0	0	0	0	0	0	0
21	0	0	0	0	0	0	0	0	0	0	0	0
22	0	0	0	0	0	0	0	0	0	0	0	0
23	0	0	0	0	0	0	0	0	0	0	0	0

## Sheet: AUT
IRRADIATION [W/sq.m]
	1	2	3	4	5	6	7	8	9	10	11	12
0	0	0	0	0	0	0	0	0	0	0	0	0
1	0	0	0	0	0	0	0	0	0	0	0	0
2	0	0	0	0	0	0	0	0	0	0	0	0
3	0	0	0	0	0	0	0	0	0	0	0	0
4	0	0	0	0.288667	9.91387	14.789	13.0477	0.794516	0	0	0	0
5	0	0	0.5	19.8363	30.0803	34.55	38.4071	24.3745	8.20833	0	0	0
6	0	0.314138	75.0561	118.237	73.1258	59.052	58.3535	74.8623	96.9047	46.4655	0.076	0
7	3.35387	124.405	239.331	274.983	158.836	150.196	182.396	192.203	209.666	121.464	97.975	2.04452
8	197.163	287.714	336.991	437.662	253.689	237.315	311.969	309.672	327.548	198.851	217.076	126.438
9	266.783	344.761	484.084	573.379	359.815	325.845	373.438	428.185	447.305	223.669	218.662	193.389
10	276.648	359.96	500.959	658.098	358.514	353.419	426.232	473.305	490.705	260.157	264.676	210.982
11	322.375	403.022	517.573	675.599	377.06	344.068	421.497	477.74	546.875	284.522	281.494	241.968
12	278.072	470.899	455.645	633.315	304.414	319.505	387.182	442.682	522.874	280.996	300.999	265.718
13	269.302	391.779	426.555	531.707	322.098	290.467	335.558	397.343	459.023	262.478	238.82	212.438
14	220.119	307.508	321.299	391.207	232.646	222.557	263.862	266.931	331.471	167.193	172.256	136.558
15	47.4045	176.106	229.597	232.46	146.796	140.075	165.064	159.924	211.488	85.5342	2.437	0
16	0	7.27069	85.8855	89.1977	47.7039	59.827	57.8381	65.9616	66.89	3.69323	0	0
17	0	0	0.190968	15.565	25.5219	40.8587	33.8039	22.0203	2.17333	0	0	0
18	0	0	0	0	3.6471	15.9147	13.2245	1.00032	0	0	0	0
19	0	0	0	0	0	0	0	0	0	0	0	0
20	0	0	0	0	0	0	0	0	0	0	0	0
21	0	0	0	0	0	0	0	0	0	0	0	0
22	0	0	0	0	0	0	0	0	0	0	0	0
23	0	0	0	0	0	0	0	0	0	0	0	0
PV PRODUCTION [kWh/kWp]
	1	2	3	4	5	6	7	8	9	10	11	12
0	0	0	0	0	0	0	0	0	0	0	0	0
1	0	0	0	0	0	0	0	0	0	0	0	0
2	0	0	0	0	0	0	0	0	0	0	0	0
3	0	0	0	0	0	0	0	0	0	0	0	0
4	0	0	0	0.212529	10.3633	15.5841	12.3269	0.761591	0	0	0	0
5	0	0	0.386491	14.6044	31.4441	36.4074	36.2853	23.3644	7.13378	0	0	0
6	0	0.220134	58.017	87.0514	76.4412	62.2266	55.1298	71.7599	84.2189	67.0346	0.0680037	0
7	2.53448	87.1776	184.998	202.455	166.038	158.27	172.32	184.238	182.219	175.233	87.6666	2.39216
8	148.993	201.618	260.488	322.226	265.191	250.073	294.734	296.839	284.669	286.877	194.236	147.937
9	201.604	241.594	374.188	422.147	376.129	343.362	352.807	410.44	388.749	322.682	195.655	226.272
10	209.059	252.244	387.232	484.521	374.769	372.419	402.685	453.691	426.467	375.323	236.829	246.856
11	243.614	282.42	400.075	497.406	394.156	362.565	398.211	457.942	475.284	410.473	251.877	283.111
12	210.135	329.986	352.205	466.275	318.216	336.682	365.792	424.337	454.425	405.387	269.33	310.9
13	203.508	274.542	329.719	391.466	336.702	306.082	317.02	380.876	398.933	378.671	213.692	248.56
14	166.341	215.488	248.359	288.024	243.194	234.521	249.285	255.869	288.078	241.206	154.133	159.778
15	35.823	123.407	177.474	171.148	153.452	147.605	155.945	153.297	183.802	123.398	2.18059	0
16	0	5.09499	66.3879	65.6713	49.8667	63.0433	54.6428	63.2281	58.1334	5.32813	0	0
17	0	0	0.147615	11.4596	26.6791	43.0552	31.9364	21.1078	1.88882	0	0	0
18	0	0	0	0	3.81245	16.7702	12.4939	0.958869	0	0	0	0
19	0	0	0	0	0	0	0	0	0	0	0	0
20	0	0	0	0	0	0	0	0	0	0	0	0
21	0	0	0	0	0	0	0	0	0	0	0	0
22	0	0	0	0	0	0	0	0	0	0	0	0
23	0	0	0	0	0	0	0	0	0	0	0	0

## Sheet: BEL
IRRADIATION [W/sq.m]
	1	2	3	4	5	6	7	8	9	10	11	12
0	0	0	0	0	0	0	0	0	0	0	0	0
1	0	0	0	0	0	0	0	0	0	0	0	0
2	0	0	0	0	0	0	0	0	0	0	0	0
3	0	0	0	0	0	0	0	0	0	0	0	0
4	0	0	0	0	1.82387	9.18167	1.50065	0	0	0	0	0
5	0	0	0	6.05	23.9616	30.75	25.0797	10.7677	0	0	0	0
6	0	0	9.20516	38.743	42.011	50.3107	48.2029	35.7606	39.0063	1.44161	0	0
7	0	17.0621	149.928	180.366	142.606	113.781	121.245	127.188	176.371	75.3623	14.851	0
8	79.3713	170.254	258.687	343.834	283.998	230.142	224.418	248.393	309.308	125.175	184.044	28.5245
9	199.735	281.83	359.556	480.507	409.925	313.833	305.877	335.854	440.489	154.444	311.274	144.484
10	265.325	288.58	431.781	562.508	504.334	381.427	342.73	408.04	521.617	238.91	391.034	215.927
11	295.717	293.839	455.428	590.788	537.19	383.561	395.049	449.782	523.126	284.046	439.941	206.902
12	292.986	276.607	449.987	630.827	533.712	325.253	368.954	413.824	525.252	223.335	441.231	299.02
13	268.078	234.224	412.281	584.714	474.983	350.238	386.721	389.044	454.799	187.434	378.012	161.225
14	183.69	233.942	352.098	485.169	376.399	294.585	327.564	325.52	355.665	217.98	231.057	132.91
15	139.032	154.293	254.821	358.169	274.46	220.338	248.918	235.507	273.683	149.575	91.8457	40.3587
16	0	51.5431	161.186	199.687	129.235	116.804	147.469	131.854	143.578	49.75	0	0
17	0	0	36.4481	42.944	45.1	55.3883	56.4555	38.4803	26.6353	0	0	0
18	0	0	0	6.035	22.8887	29.9433	31.5523	15.269	0	0	0	0
19	0	0	0	0	0.941935	7.91867	6.9129	0	0	0	0	0
20	0	0	0	0	0	0	0	0	0	0	0	0
21	0	0	0	0	0	0	0	0	0	0	0	0
22	0	0	0	0	0	0	0	0	0	0	0	0
23	0	0	0	0	0	0	0	0	0	0	0	0
PV PRODUCTION [kWh/kWp]
	1	2	3	4	5	6	7	8	9	10	11	12
0	0	0	0	0	0	0	0	0	0	0	0	0
1	0	0	0	0	0	0	0	0	0	0	0	0
2	0	0	0	0	0	0	0	0	0	0	0	0
3	0	0	0	0	0	0	0	0	0	0	0	0
4	0	0	0	0	1.40096	9.0048	1.43647	0	0	0	0	0
5	0	0	0	4.57673	18.4055	30.1577	24.0072	10.1616	0	0	0	0
6	0	0	8.00688	29.3084	32.2696	49.3415	46.1417	33.7475	32.8559	2.29025	0	0
7	0	15.0806	130.411	136.444	109.539	111.59	116.06	120.028	148.561	119.726	10.3759	0
8	67.3235	150.482	225.013	260.105	218.146	225.708	214.822	234.41	260.537	198.861	128.586	32.8134
9	169.418	249.1	312.751	363.496	314.873	307.788	292.797	316.947	371.033	245.361	217.478	166.208
10	225.052	255.066	375.574	425.528	387.391	374.08	328.074	385.07	439.369	379.549	273.203	248.393
11	250.83	259.714	396.143	446.921	412.628	376.172	378.156	424.462	440.64	451.256	307.374	238.012
12	248.514	244.484	391.41	477.21	409.957	318.988	353.176	390.528	442.431	354.806	308.275	343.98
13	227.386	207.023	358.613	442.327	364.846	343.491	370.184	367.143	383.087	297.771	264.106	185.467
14	155.807	206.773	306.264	367.022	289.121	288.91	313.556	307.195	299.584	346.298	161.433	152.894
15	117.928	136.375	221.649	270.949	210.819	216.093	238.274	222.249	230.529	237.626	64.1698	46.4269
16	0	45.5573	140.203	151.06	99.2682	114.554	141.163	124.432	120.938	79.0364	0	0
17	0	0	31.7034	32.4864	34.6424	54.3214	54.0413	36.3141	22.4355	0	0	0
18	0	0	0	4.56538	17.5814	29.3665	30.203	14.4095	0	0	0	0
19	0	0	0	0	0.723523	7.76613	6.61729	0	0	0	0	0
20	0	0	0	0	0	0	0	0	0	0	0	0
21	0	0	0	0	0	0	0	0	0	0	0	0
22	0	0	0	0	0	0	0	0	0	0	0	0
23	0	0	0	0	0	0	0	0	0	0	0	0

## Sheet: BGR
IRRADIATION [W/sq.m]
	1	2	3	4	5	6	7	8	9	10	11	12
0	0	0	0	0	0	0	0	0	0	0	0	0
1	0	0	0	0	0	0	0	0	0	0	0	0
2	0	0	0	0	0	0	0	0	0	0	0	0
3	0	0	0	0	0.440968	4.28533	0.309677	0	0	0	0	0
4	0	0	0	8.63367	21.8877	33.136	28.2423	16.6661	1.73267	0	0	0
5	0	0	36.9229	52.351	49.7332	59.934	57.5297	52.5148	77.365	49.5542	0	0
6	128.314	154.644	168.202	179.626	148.359	87.9807	113.948	177.025	231.927	201.829	164.264	31.8648
7	379.988	306.964	269.753	307.168	258.353	236.013	249.634	322.7	406.16	385.344	390.854	172.962
8	543.044	399.859	365.849	423.85	340.845	346.62	359.312	445.843	520.142	518.026	495.281	231.41
9	588.379	502.754	460.67	489.221	401.885	407.744	439.737	512.005	596.004	582.896	538.582	313.525
10	601.596	600.467	522.882	522.144	395.169	422.31	476.174	527.982	658.352	614.807	563.972	287.27
11	638.638	616.985	498.935	514	384.31	350.254	472.382	481.415	601.052	606.116	550.887	299.412
12	607.6	506.158	446.379	461.293	315.984	321.7	376.188	417.798	483.38	477.855	522.039	277.462
13	477.48	424.31	346.291	352.268	258.867	228.639	263.268	334.335	396.81	390.247	356.579	217.495
14	278.472	282.213	228.152	209.53	156.464	127.914	174.953	210.905	256.646	228.473	153.665	108.108
15	0.193226	101.183	113.519	96.612	60.7071	62.1993	67.9881	93.0406	111.54	34.0581	0	0
16	0	0	4.22484	20.9463	31.5674	41.1617	42.3784	30.2284	7.02333	0	0	0
17	0	0	0	0	4.73613	15.9917	16.6661	2.26581	0	0	0	0
18	0	0	0	0	0	0	0	0	0	0	0	0
19	0	0	0	0	0	0	0	0	0	0	0	0
20	0	0	0	0	0	0	0	0	0	0	0	0
21	0	0	0	0	0	0	0	0	0	0	0	0
22	0	0	0	0	0	0	0	0	0	0	0	0
23	0	0	0	0	0	0	0	0	0	0	0	0
PV PRODUCTION [kWh/kWp]
	1	2	3	4	5	6	7	8	9	10	11	12
0	0	0	0	0	0	0	0	0	0	0	0	0
1	0	0	0	0	0	0	0	0	0	0	0	0
2	0	0	0	0	0	0	0	0	0	0	0	0
3	0	0	0	0	0.458723	4.28656	0.295705	0	0	0	0	0
4	0	0	0	7.88926	22.769	33.1455	26.968	16.8016	1.56644	0	0	0
5	0	0	36.2984	47.8372	51.7356	59.9511	54.934	52.9418	69.9431	42.2225	0	0
6	74.2641	100.052	165.357	164.138	154.332	88.0058	108.807	178.464	209.677	171.967	138.641	42.7533
7	219.926	198.6	265.19	280.684	268.755	236.08	238.371	325.324	367.195	328.331	329.886	232.064
8	314.298	258.702	359.661	387.305	354.568	346.719	343.1	449.468	470.243	441.382	418.023	310.485
9	340.536	325.273	452.878	447.039	418.067	407.861	419.897	516.168	538.827	496.655	454.57	420.66
10	348.186	388.491	514.038	477.124	411.08	422.431	454.69	532.274	595.194	523.845	475.999	385.433
11	369.624	399.179	490.496	469.682	399.784	350.354	451.069	485.328	543.391	516.439	464.955	401.724
12	351.661	327.475	438.829	421.52	328.707	321.792	359.215	421.195	437.007	407.154	440.607	372.274
13	276.351	274.521	340.434	321.895	269.29	228.704	251.39	337.053	358.742	332.509	300.957	291.816
14	161.171	182.587	224.293	191.464	162.763	127.95	167.059	212.62	232.025	194.67	129.695	145.05
15	0.111833	65.4635	111.599	88.282	63.1514	62.2171	64.9206	93.7971	100.84	29.0191	0	0
16	0	0	4.15338	19.1403	32.8384	41.1734	40.4664	30.4741	6.34956	0	0	0
17	0	0	0	0	4.92682	15.9962	15.9142	2.28423	0	0	0	0
18	0	0	0	0	0	0	0	0	0	0	0	0
19	0	0	0	0	0	0	0	0	0	0	0	0
20	0	0	0	0	0	0	0	0	0	0	0	0
21	0	0	0	0	0	0	0	0	0	0	0	0
22	0	0	0	0	0	0	0	0	0	0	0	0
23	0	0	0	0	0	0	0	0	0	0	0	0

## Sheet: BIH
IRRADIATION [W/sq.m]
	1	2	3	4	5	6	7	8	9	10	11	12
0	0	0	0	0	0	0	0	0	0	0	0	0
1	0	0	0	0	0	0	0	0	0	0	0	0
2	0	0	0	0	0	0	0	0	0	0	0	0
3	0	0	0	0	0	0	0	0	0	0	0	0
4	0	0	0	0.669	11.6342	21.5077	14.931	1.94161	0	0	0	0
5	0	0	1.95419	23.469	33.8765	42.27	41.4519	33.6994	22.9727	1.57484	0	0
6	0	16.7083	98.1187	139.537	76.49	65.421	65.1642	102.408	135.397	114.125	41.8623	0
7	264.879	198.101	216.327	282.484	181.293	161.86	185.097	242.289	272.109	250.344	277.216	97.8897
8	387.318	287.215	341.889	412.603	273.653	240.924	297.851	353.25	383.313	352.076	427.305	239.545
9	461.152	362.859	419.145	480.333	311.089	305.958	388.252	417.154	446.069	439.374	534.316	287.7
10	518.71	383.077	447.948	536.978	322.797	380.022	385.941	457.8	454.337	486.763	587.864	298.393
11	625.633	368.294	454.98	499.475	362.432	334.951	396.449	457.159	487.189	463.415	581.25	301.443
12	485.11	328.971	438.182	469.933	344.003	307.444	379.422	374.593	402.942	360.934	520.894	252.045
13	421.022	354.052	350.43	411.774	297.657	253.279	301	314.362	354.172	344.417	410.661	232.144
14	359.114	271.726	281.336	289.603	211.504	186.956	203.84	239.058	236.253	223.278	253.847	127.982
15	56.8984	203.089	176.807	186.615	121.716	81.3963	124.81	139.342	156.77	93.5813	2.645	0
16	0	1.65103	56.5729	53.8307	49.1739	58.8397	52.3813	41.5926	45.0103	0.397097	0	0
17	0	0	0	6.26233	23.1677	34.139	30.3161	15.7103	0	0	0	0
18	0	0	0	0	0	4.849	3.16323	0	0	0	0	0
19	0	0	0	0	0	0	0	0	0	0	0	0
20	0	0	0	0	0	0	0	0	0	0	0	0
21	0	0	0	0	0	0	0	0	0	0	0	0
22	0	0	0	0	0	0	0	0	0	0	0	0
23	0	0	0	0	0	0	0	0	0	0	0	0
PV PRODUCTION [kWh/kWp]
	1	2	3	4	5	6	7	8	9	10	11	12
0	0	0	0	0	0	0	0	0	0	0	0	0
1	0	0	0	0	0	0	0	0	0	0	0	0
2	0	0	0	0	0	0	0	0	0	0	0	0
3	0	0	0	0	0	0	0	0	0	0	0	0
4	0	0	0	0.484319	11.4974	22.8623	15.3267	2.05447	0	0	0	0
5	0	0	1.22499	16.9903	33.4782	44.9322	42.5505	35.6582	22.6985	1.5648	0	0
6	0	12.1654	61.5059	101.017	75.5907	69.5413	66.8911	108.361	133.781	113.398	28.3811	0
7	133.09	144.238	135.605	204.503	179.161	172.054	190.003	256.372	268.861	248.748	187.942	98.9358
8	194.61	209.123	214.314	298.702	270.436	256.098	305.744	373.784	378.739	349.832	289.697	242.104
9	231.708	264.2	262.742	347.735	307.431	325.228	398.541	441.402	440.745	436.572	362.246	290.775
10	260.629	278.921	280.797	388.743	319.002	403.957	396.169	484.41	448.915	483.66	398.55	301.582
11	314.353	268.157	285.205	361.592	358.171	356.046	406.955	483.732	481.375	460.461	394.066	304.664
12	243.747	239.526	274.675	340.206	339.959	326.807	389.477	396.367	398.133	358.632	353.147	254.738
13	211.545	257.787	219.668	298.102	294.158	269.231	308.976	332.635	349.946	342.221	278.413	234.625
14	180.439	197.845	176.356	209.656	209.017	198.731	209.242	252.954	233.434	221.855	172.099	129.35
15	28.5889	147.871	110.832	135.099	120.285	86.5228	128.118	147.442	154.899	92.9847	1.79321	0
16	0	1.20213	35.4628	38.9705	48.5958	62.5455	53.7694	44.0103	44.4732	0.394565	0	0
17	0	0	0	4.53359	22.8954	36.2891	31.1195	16.6235	0	0	0	0
18	0	0	0	0	0	5.1544	3.24705	0	0	0	0	0
19	0	0	0	0	0	0	0	0	0	0	0	0
20	0	0	0	0	0	0	0	0	0	0	0	0
21	0	0	0	0	0	0	0	0	0	0	0	0
22	0	0	0	0	0	0	0	0	0	0	0	0
23	0	0	0	0	0	0	0	0	0	0	0	0

## Sheet: BLR
IRRADIATION [W/sq.m]
	1	2	3	4	5	6	7	8	9	10	11	12
0	0	0	0	0	0	0	0	0	0	0	0	0
1	0	0	0	0	0	0	0	0	0	0	0	0
2	0	0	0	0	0	1.22967	0.0148387	0	0	0	0	0
3	0	0	0	0.304	8.48774	17.1317	10.6497	1.32387	0	0	0	0
4	0	0	0.220645	15.2457	25.7432	37.3757	30.8758	21.3139	3.936	0	0	0
5	0	0	54.7784	106.783	64.9606	49.172	52.0919	73.6665	73.9713	12.2355	0	0
6	0	79.3693	219.974	261.408	176.102	170.86	177.548	191.56	218.056	70.1645	17.439	0
7	106.315	214.996	312.798	402.036	280.519	288.664	286.818	323.407	349.328	138.615	151.173	90.4345
8	133.434	333.727	438.97	468.391	347.758	355.965	375.293	397.475	413.966	206.439	132.374	154.663
9	151.268	327.283	488.744	538.88	384.607	430.593	409.626	496.287	513.561	228.226	120.495	152.123
10	154.279	359.838	494.112	498.925	328.963	401.603	427.584	405.728	499.321	191.605	142.266	145.279
11	147.515	323.195	420.971	407.147	306.767	360.808	371.864	374.337	474.11	144.769	100.259	124.527
12	165.258	275.143	396.222	406.764	304.22	331.607	406.964	357.526	411.833	143.628	82.5357	95.6665
13	96.8858	248.062	326.923	271	227.586	304.433	292.325	286.029	339.732	103.449	36.478	32.44
14	0.328387	173.935	222.505	215.9	160.193	169.719	173.42	191.813	196.444	41.7077	0.04	0
15	0	1.01103	84.6016	89.5007	60.4419	66.0597	74.2658	94.28	57.2977	1.80613	0	0
16	0	0	0.632258	17.8593	33.5671	44.9913	41.6726	27.7429	3.19167	0	0	0
17	0	0	0	0.0913333	12.4594	23.986	22.8003	5.67774	0	0	0	0
18	0	0	0	0	0	1.59533	0.352903	0	0	0	0	0
19	0	0	0	0	0	0	0	0	0	0	0	0
20	0	0	0	0	0	0	0	0	0	0	0	0
21	0	0	0	0	0	0	0	0	0	0	0	0
22	0	0	0	0	0	0	0	0	0	0	0	0
23	0	0	0	0	0	0	0	0	0	0	0	0
PV PRODUCTION [kWh/kWp]
	1	2	3	4	5	6	7	8	9	10	11	12
0	0	0	0	0	0	0	0	0	0	0	0	0
1	0	0	0	0	0	0	0	0	0	0	0	0
2	0	0	0	0	0	1.24544	0.0147705	0	0	0	0	0
3	0	0	0	0.268708	9.34627	17.3515	10.6008	1.35131	0	0	0	0
4	0	0	0.160202	13.4758	28.3471	37.8552	30.734	21.7556	3.3845	0	0	0
5	0	0	39.7725	94.3863	71.5314	49.8029	51.8527	75.1931	63.6067	21.5587	0	0
6	0	58.6014	159.715	231.061	193.915	173.052	176.732	195.53	187.503	123.629	22.5376	0
7	147.264	158.74	227.11	355.363	308.894	292.368	285.501	330.11	300.381	244.237	195.371	93.2995
8	184.828	246.403	318.719	414.015	382.933	360.532	373.569	405.713	355.962	363.742	171.076	159.563
9	209.531	241.646	354.858	476.32	423.51	436.117	407.745	506.572	441.603	402.131	155.724	156.942
10	213.702	265.682	358.756	441.004	362.238	406.756	425.62	414.137	429.357	337.605	183.859	149.881
11	204.332	238.628	305.651	359.88	337.796	365.437	370.156	382.095	407.679	255.081	129.571	128.472
12	228.91	203.149	287.681	359.542	334.992	335.862	405.095	364.936	354.128	253.07	106.666	98.6971
13	134.203	183.154	237.366	239.539	250.606	308.339	290.982	291.956	292.13	182.275	47.1429	33.4677
14	0.45487	128.423	161.552	190.835	176.396	171.897	172.623	195.788	168.919	73.4884	0.0516947	0
15	0	0.746486	61.426	79.1103	66.5556	66.9072	73.9247	96.2339	49.2693	3.18237	0	0
16	0	0	0.459058	15.786	36.9624	45.5686	41.4812	28.3179	2.74446	0	0	0
17	0	0	0	0.0807302	13.7196	24.2937	22.6956	5.79541	0	0	0	0
18	0	0	0	0	0	1.6158	0.351282	0	0	0	0	0
19	0	0	0	0	0	0	0	0	0	0	0	0
20	0	0	0	0	0	0	0	0	0	0	0	0
21	0	0	0	0	0	0	0	0	0	0	0	0
22	0	0	0	0	0	0	0	0	0	0	0	0
23	0	0	0	0	0	0	0	0	0	0	0	0

## Sheet: CHE
IRRADIATION [W/sq.m]
	1	2	3	4	5	6	7	8	9	10	11	12
0	0	0	0	0	0	0	0	0	0	0	0	0
1	0	0	0	0	0	0	0	0	0	0	0	0
2	0	0	0	0	0	0	0	0	0	0	0	0
3	0	0	0	0	0	0	0	0	0	0	0	0
4	0	0	0	0	2.02968	6.552	2.36839	0	0	0	0	0
5	0	0	0	7.40233	23.741	27.8927	25.6677	13.9448	0.562333	0	0	0
6	0	0	21.441	54.567	44.6435	45.9797	46.8203	39.1845	56.568	6.72032	0	0
7	0	42.9272	165.381	212.018	138.539	107.439	113.727	146.581	180.218	152.479	51.4577	0
8	330.438	243.654	307.931	376.162	254.627	206.83	239.896	278.347	319.482	222.219	277.431	148.268
9	511.489	398.664	429.806	510.806	354.045	270.85	341.751	362.912	423.766	321.195	388.015	209.67
10	606.284	434.513	482.688	599.429	434.473	312.174	399.973	409.158	491.44	389.618	476.944	260.307
11	697.362	485.031	554.868	607.813	434.143	360.896	443.014	471.262	488.626	451.602	508.716	242.378
12	609.573	428.508	549.919	600.554	425.749	340.979	427.514	401.148	466.996	337.104	514.496	237.049
13	554.479	438.727	452.609	547.154	374.856	275.799	379.974	359.746	428.881	319.649	448.34	213.519
14	436.154	372.911	308.668	425.39	280.839	223.963	284.089	291.084	333.841	253.443	288.336	172.665
15	102.403	259.34	238.14	285.452	188.76	144.602	199.8	202.208	225.97	136.961	40.959	7.45742
16	0	73.7893	140.189	151.658	80.2203	61.6663	85.4242	96.7597	111.934	29.2545	0	0
17	0	0	13.7226	26.833	38.9513	42.0593	43.8058	30.5955	10.747	0	0	0
18	0	0	0	0.653333	15.0187	19.411	20.711	7.06065	0	0	0	0
19	0	0	0	0	0	0	0	0	0	0	0	0
20	0	0	0	0	0	0	0	0	0	0	0	0
21	0	0	0	0	0	0	0	0	0	0	0	0
22	0	0	0	0	0	0	0	0	0	0	0	0
23	0	0	0	0	0	0	0	0	0	0	0	0
PV PRODUCTION [kWh/kWp]
	1	2	3	4	5	6	7	8	9	10	11	12
0	0	0	0	0	0	0	0	0	0	0	0	0
1	0	0	0	0	0	0	0	0	0	0	0	0
2	0	0	0	0	0	0	0	0	0	0	0	0
3	0	0	0	0	0	0	0	0	0	0	0	0
4	0	0	0	0	1.72844	7.13365	2.19879	0	0	0	0	0
5	0	0	0	5.38808	20.2174	30.3688	23.8297	13.9463	0.561746	0	0	0
6	0	0	19.2867	39.7187	38.0177	50.0615	43.4676	39.1887	56.5089	8.42568	0	0
7	0	36.1066	148.764	154.325	117.977	116.977	105.583	146.597	180.029	191.173	44.0628	0
8	193.121	204.94	276.993	273.804	216.836	225.191	222.717	278.377	319.148	278.61	237.562	215.937
9	298.935	335.32	386.623	371.81	301.499	294.895	317.279	362.95	423.323	402.702	332.254	305.362
10	354.337	365.474	434.192	436.318	369.99	339.887	371.332	409.201	490.926	488.488	408.403	379.108
11	407.566	407.965	499.119	442.421	369.709	392.935	411.29	471.313	488.115	566.201	435.61	352.998
12	356.259	360.422	494.667	437.137	362.561	371.25	396.901	401.191	466.508	422.648	440.559	345.236
13	324.06	369.018	407.135	398.267	319.222	300.283	352.765	359.784	428.433	400.763	383.91	310.967
14	254.906	313.66	277.656	309.636	239.158	243.845	263.746	291.115	333.492	317.757	246.9	251.467
15	59.8482	218.133	214.214	207.777	160.745	157.439	185.493	202.23	225.734	171.716	35.0729	10.8609
16	0	62.065	126.104	110.39	68.3144	67.1407	79.3072	96.77	111.817	36.6782	0	0
17	0	0	12.3438	19.5314	33.1703	45.7931	40.669	30.5988	10.7358	0	0	0
18	0	0	0	0.475554	12.7897	21.1342	19.2279	7.0614	0	0	0	0
19	0	0	0	0	0	0	0	0	0	0	0	0
20	0	0	0	0	0	0	0	0	0	0	0	0
21	0	0	0	0	0	0	0	0	0	0	0	0
22	0	0	0	0	0	0	0	0	0	0	0	0
23	0	0	0	0	0	0	0	0	0	0	0	0

## Sheet: CYP
IRRADIATION [W/sq.m]
	1	2	3	4	5	6	7	8	9	10	11	12
0	0	0	0	0	0	0	0	0	0	0	0	0
1	0	0	0	0	0	0	0	0	0	0	0	0
2	0	0	0	0	0	0	0	0	0	0	0	0
3	0	0	0	0	6.55935	13.361	6.42839	0	0	0	0	0
4	0	0	4.02194	26.4783	41.2752	47.4693	40.319	32.3032	31.794	13.8806	0	0
5	1.94226	84.7245	116.193	115.424	62.9268	62.8823	56.7206	77.7274	178.004	243.261	118.205	5.2071
6	236.645	243.406	258.049	260.18	172.397	83.1183	99.5077	212.451	340.83	438.586	349.646	297.123
7	401.157	360.433	417.775	385.382	283.821	221.666	232.539	337.667	480.55	590.188	511.813	509.333
8	516.473	464.4	532.7	455.996	359.794	306.213	321.76	434.396	583.239	700.446	594.574	629.477
9	556.437	494.756	581.187	501.145	399.559	354.389	376.353	488.716	634.676	746.27	567.982	692.533
10	522.645	476.828	566.623	477.315	389.714	359.226	386.785	497.16	628.377	712.068	539.334	663.023
11	458.131	395.708	511.035	422.736	344.394	323.871	352.111	458.271	558.673	613.758	532.758	515.013
12	344.503	336.495	433.233	346.036	284.154	249.85	277.357	378.283	440.456	507.525	433.25	431.169
13	291.882	274.769	344.04	242.821	188.986	138.743	173.147	263.916	335.874	367.122	280.983	284.901
14	122.694	157.026	214.157	143.062	70.1452	65.178	60.619	126.193	183.987	187.223	28.8793	9.67903
15	0	4.40241	58.8342	38.6583	43.3348	46.5113	44.511	41.4661	30.8643	1.10323	0	0
16	0	0	0	0.851333	13.8265	23.2713	23.2261	9.73774	0	0	0	0
17	0	0	0	0	0	0	0	0	0	0	0	0
18	0	0	0	0	0	0	0	0	0	0	0	0
19	0	0	0	0	0	0	0	0	0	0	0	0
20	0	0	0	0	0	0	0	0	0	0	0	0
21	0	0	0	0	0	0	0	0	0	0	0	0
22	0	0	0	0	0	0	0	0	0	0	0	0
23	0	0	0	0	0	0	0	0	0	0	0	0
PV PRODUCTION [kWh/kWp]
	1	2	3	4	5	6	7	8	9	10	11	12
0	0	0	0	0	0	0	0	0	0	0	0	0
1	0	0	0	0	0	0	0	0	0	0	0	0
2	0	0	0	0	0	0	0	0	0	0	0	0
3	0	0	0	0	6.34883	13.0986	6.44337	0	0	0	0	0
4	0	0	3.98488	26.1315	39.9504	46.5372	40.413	31.7239	29.8695	12.4202	0	0
5	2.00273	95.3572	115.122	113.912	60.9071	61.6475	56.8529	76.3335	167.229	217.666	137.786	4.96825
6	244.013	273.953	255.672	256.771	166.864	81.4861	99.7397	208.641	320.2	392.44	407.567	283.494
7	413.646	405.667	413.926	380.333	274.712	217.313	233.081	331.612	451.462	528.091	596.598	485.97
8	532.553	522.682	527.792	450.022	348.246	300.2	322.51	426.606	547.935	626.749	693.07	600.603
9	573.761	556.847	575.832	494.58	386.735	347.43	377.23	479.952	596.258	667.752	662.072	660.766
10	538.918	536.669	561.402	471.062	377.206	352.172	387.687	488.245	590.34	637.148	628.678	632.609
11	472.394	445.368	506.327	417.198	333.34	317.511	352.931	450.053	524.856	549.182	621.013	491.389
12	355.228	378.724	429.241	341.503	275.034	244.943	278.004	371.499	413.794	454.126	505.021	411.391
13	300.969	309.252	340.87	239.64	182.921	136.019	173.55	259.184	315.544	328.496	327.53	271.832
14	126.514	176.732	212.184	141.188	67.8938	63.8981	60.7603	123.93	172.85	167.525	33.6634	9.23505
15	0	4.95491	58.2921	38.1519	41.944	45.598	44.6147	40.7225	28.9961	0.98715	0	0
16	0	0	0	0.840181	13.3827	22.8143	23.2803	9.56312	0	0	0	0
17	0	0	0	0	0	0	0	0	0	0	0	0
18	0	0	0	0	0	0	0	0	0	0	0	0
19	0	0	0	0	0	0	0	0	0	0	0	0
20	0	0	0	0	0	0	0	0	0	0	0	0
21	0	0	0	0	0	0	0	0	0	0	0	0
22	0	0	0	0	0	0	0	0	0	0	0	0
23	0	0	0	0	0	0	0	0	0	0	0	0

[truncated: 34 more sheets: CZE, DEU, DNK, ESP, EST, FIN, FRA, GBR, GRC, HRV, HUN, IRL, ISL, ITA, LIE, LTU, LUX, LVA, MDA, MKD …]
