# Supplementary material for: Impacts of large-scale deployment of vertical bifacial photovoltaics on European electricity market dynamics
Source: Nat Commun. 2024 Aug 6;15:6681. doi: 10.1038/s41467-024-50762-7 (PMC11303785; doi:10.1038/s41467-024-50762-7)
Supplement: Supplementary file 6 — Supplementary Data 4 [file 41467_2024_50762_MOESM6_ESM.xlsx]

## Sheet: info
								Average monthly sum of global irradiation per square meter received by the modules of the given system [kWh/m2/mo]
index	ISO3_CODE	lat	lon	startyear	endyear	slope	azimuth	1	2	3	4	5	6	7	8	9	10	11	12
0	ALB	40.8614	19.7201	2020	2020	90	90	41.64	45.23	72.38	86.63	107.2	116.11	129.12	118.91	85.62	64.71	43.57	37.01
1	AND	42.4968	1.52213	2020	2020	90	90	13.66	30.55	55.18	70.58	81.24	84.2	96.21	93.29	63.34	39.68	18.42	9.96
2	AUT	48.1552	14.0631	2020	2020	90	90	18.77	29.56	56.11	82.64	87.54	94.86	97.5	88.84	65.7	48.38	22.26	18.3
3	BEL	50.6405	4.66839	2020	2020	90	90	16.76	25.63	54.11	77.52	83.98	93.92	95.94	80.58	63.73	42.29	20.49	14.94
4	BGR	42.2567	25.0304	2020	2020	90	90	31.04	37.68	66.7	83.2	92.85	96	106.94	101.81	78.9	56.85	40.98	30.53
5	BIH	43.9698	17.2071	2020	2020	90	90	22.99	29.54	46.33	68.53	83.5	93.14	104.5	97.07	67.77	48.8	29.62	22.2
6	BLR	53.5255	28.0129	2020	2020	90	90	12.24	21.48	44.79	70.91	86.34	100.19	96.83	84.88	58.03	33.36	11.99	8.65
7	CHE	46.7635	7.60854	2020	2020	90	90	24.32	35.49	61.05	72.6	76.52	79.19	88.56	78.94	65.62	50.07	28.13	20.34
8	CYP	35.0509	33.2241	2020	2020	90	90	45.39	53.4	83.26	98.07	110.11	125.27	132.24	118.69	93.32	72.23	53.71	42.62
9	CZE	49.8772	15.3961	2020	2020	90	90	15.55	25.49	52.85	79.07	88.75	94.53	97.12	85.08	65.69	42.21	20.23	15.87
10	DEU	52.0911	11.7402	2020	2020	90	90	13.41	23.72	50.47	78.15	90.87	97.81	95.74	81.9	62.87	39.9	18.54	12.77
11	DNK	55.9794	9.13485	2020	2020	90	90	8.26	17.2	45.38	74.16	90.14	96.93	94.68	76.24	54.61	31.43	11.82	6.64
12	ESP	39.3792	-3.03685	2020	2020	90	90	49.5	58.95	80.19	96.6	110.06	116.73	131.1	120.13	95.68	76.32	53.14	49.85
13	EST	58.6709	25.5672	2020	2020	90	90	6.18	16.69	41.3	68.51	95.4	99.26	101.86	79.7	49.81	24.51	7.09	3.31
14	FIN	64.272	26.1872	2020	2020	90	90	2.64	14.74	51.02	79.59	99.81	101.81	96.83	76.13	44.02	19.22	3.64	0.6
15	FRA	46.9012	2.1693	2020	2020	90	90	23.08	34.78	62.22	76.89	88.39	95.35	104.4	97.23	75.04	48.75	27.53	23.16
16	GBR	52.3488	-1.05914	2020	2020	90	90	15.51	24.52	50.8	71.76	84.26	89.22	91.43	77.48	59.21	36.9	19.86	14.23
17	GRC	39.4756	21.9122	2020	2020	90	90	40.71	44.65	70.57	86.82	99.65	106.87	120.76	114.12	82.44	61.04	42.05	38.24
18	HRV	45.5983	16.3547	2020	2020	90	90	24.9	31.71	60.89	82.19	92.13	102.01	110.52	100.15	71.36	50.2	28.66	20.97
19	HUN	47.1693	19.3946	2020	2020	90	90	21.43	31.31	61.44	82.23	94.26	100.96	107.87	100.82	72.76	51.96	28.77	19.71
20	IRL	53.1638	-8.14501	2020	2020	90	90	13.92	24.04	46.62	71.62	79.12	81.9	77.8	70.03	54.06	33.1	18.41	11.19
21	ISL	64.9849	-18.5805	2020	2020	90	90	2.29	16.79	50.49	93.88	121.84	110.94	97.97	76.33	46.39	23.94	4.53	0.45
22	ITA	41.7887	12.505	2020	2020	90	90	37.87	48.21	69.39	90.62	108.82	115.05	125.53	116.17	83	63.8	43.24	37.82
23	LIE	47.1416	9.5529	2020	2020	90	90	18.62	29.55	52.59	71.84	78.3	81.9	89.48	81.16	64.85	50.19	28.64	17.01
24	LTU	55.3346	23.9091	2020	2020	90	90	8.53	16.49	42.63	72.7	92.53	99.15	98.28	81.84	58.07	31.32	10.41	6.65
25	LUX	49.7764	6.09282	2020	2020	90	90	15.93	26.01	54.54	75.22	82.04	93.54	98.86	83.53	65.59	41.17	18.48	13.95
26	LVA	56.8622	24.934	2020	2020	90	90	8.13	18.68	43	70.19	92.78	97.42	99.96	82.66	52.96	28.23	9.01	4.48
27	MDA	47.1947	28.4734	2020	2020	90	90	19.53	27.78	54.26	75.78	95.57	102.5	109.73	99.58	71.76	49.54	25.22	18.33
28	MKD	41.4266	21.4166	2020	2020	90	90	28.35	40.04	62.91	79.19	93.62	101.05	115.35	106.57	74.71	58.45	40.59	29.8
29	MLT	35.9224	14.4002	2020	2020	90	90	48.01	58.38	84.47	103.09	122.13	120.85	129.36	121.08	92.9	68.81	53.25	46.36
30	MNE	42.3831	19.2426	2020	2020	90	90	36.35	39.97	69.38	86.84	105.6	112.13	123.29	115.58	84.44	63.84	40.37	34.93
31	NLD	52.2514	5.57985	2020	2020	90	90	14.74	23.27	50.94	77.65	81.91	92.06	92.1	79.4	58.52	38.93	17.65	10.9
32	NOR	61.4406	9.86877	2020	2020	90	90	2.46	13.13	43.22	70.79	75.69	90.77	84.42	67.48	49.5	26.37	6.42	1.85
33	POL	52.109	19.4286	2020	2020	90	90	13.07	21.68	48.59	79.11	91.72	96.72	97.17	86.17	65.33	40.86	17.91	11.09
34	PRT	38.9791	-7.88636	2020	2020	90	90	47.6	57.26	80.07	94.51	112.04	119.83	135.47	122.21	95.82	69.32	47.04	43.35
35	ROU	44.6783	25.27	2020	2020	90	90	24.09	33.55	64	82.67	94.22	100.06	111.74	103.94	75.94	53.69	34.3	25.05
36	SRB	44.7673	20.6567	2020	2020	90	90	24.43	30.9	61.05	80.29	92.73	99.95	113.31	102.65	72.76	54.49	34.71	22.22
37	SVK	48.4711	18.0406	2020	2020	90	90	17.8	28.13	59.43	85.18	95.92	102.86	105.65	93.57	70.2	48.27	24	17.17
38	SVN	46.0951	14.5026	2020	2020	90	90	26.29	34.45	57.24	76.79	92.27	96.32	103.84	95.66	71.77	49.08	26.93	21.51
39	SWE	62.3906	16.2735	2020	2020	90	90	2.3	11.79	42.97	67.63	83.93	96.79	93.35	72.82	48.26	25.01	5.45	1.2
40	TUR	41.2736	27.3205	2020	2020	90	90	32.57	38.84	64.35	87.51	103.47	106.6	121.47	113.6	80.84	56.94	39.84	30.66
41	UKR	49.0343	31.4702	2020	2020	90	90	15.02	24.15	48.3	77.31	94.02	103.32	109.19	101.33	69.63	44.63	18.28	13.46
42	XKX	42.5548	21.0882	2020	2020	90	90	27.6	35.54	62.16	77.33	90.59	100.24	113.22	103.84	73.28	57.08	37.61	26.22

## Sheet: ALB
IRRADIATION [W/sq.m]
	1	2	3	4	5	6	7	8	9	10	11	12
0	0	0	0	0	0	0	0	0	0	0	0	0
1	0	0	0	0	0	0	0	0	0	0	0	0
2	0	0	0	0	0	0	0	0	0	0	0	0
3	0	0	0	0	0	0	0	0	0	0	0	0
4	0	0	0	1.24633	15.959	21.1433	18.0335	3.56	0	0	0	0
5	0	0	4.98677	27.754	44.4226	48.0613	42.1732	34.7726	21.372	3.75032	0	0
6	0	11.6824	34.4365	51.2227	69.5026	68.0963	57.72	52.3371	51.7863	33.979	16.461	0.647097
7	22.5648	34.1055	54.3523	80.6667	85.0523	77.0327	74.7403	68.7677	66.271	52.8668	40.5847	25.9332
8	40.2613	51.5131	72.7981	91.915	101.438	101.354	89.3765	74.9603	80.5753	70.2529	55.526	46.8065
9	47.7916	64.0297	82.7865	98.177	103.748	111.964	85.0365	84.8461	102.57	81.7719	68.6283	63.3835
10	55.2639	67.4414	99.7029	103.178	127.461	110.08	87.4052	83.4481	105.032	77.2261	72.0027	61.1929
11	144.265	165.307	200.986	255.847	275.967	259.347	245.365	248.52	274.62	242.255	230.5	144.688
12	288.446	318.505	337.633	421.668	426.806	436.259	448.715	445.272	428.668	360.669	375.219	236.599
13	399.943	460.827	450.444	527.641	483.967	586.27	593.837	571.346	496.256	474.443	432.908	286.495
14	440.394	502.691	478.522	599.615	508.969	653.988	719.173	616.032	542.985	417.408	392.474	218.871
15	143.873	474.755	417.95	543.38	541.724	664.805	720.813	654.966	435.2	251.525	15.1007	0
16	0	3.82138	250.697	409.955	452.407	528.427	626.952	521.494	212.856	0	0	0
17	0	0	0	3.419	207.341	324.631	364.232	92.7994	0	0	0	0
18	0	0	0	0	0	0	0	0	0	0	0	0
19	0	0	0	0	0	0	0	0	0	0	0	0
20	0	0	0	0	0	0	0	0	0	0	0	0
21	0	0	0	0	0	0	0	0	0	0	0	0
22	0	0	0	0	0	0	0	0	0	0	0	0
23	0	0	0	0	0	0	0	0	0	0	0	0
PV PRODUCTION [kWh/kWp]
	1	2	3	4	5	6	7	8	9	10	11	12
0	0	0	0	0	0	0	0	0	0	0	0	0
1	0	0	0	0	0	0	0	0	0	0	0	0
2	0	0	0	0	0	0	0	0	0	0	0	0
3	0	0	0	0	0	0	0	0	0	0	0	0
4	0	0	0	1.1192	16.0206	20.5017	17.9972	3.84323	0	0	0	0
5	0	0	4.68488	24.9229	44.5941	46.6029	42.0882	37.5391	21.6436	3.78893	0	0
6	0	8.45627	32.3517	45.9977	69.7709	66.0299	57.6037	56.501	52.4444	34.3289	14.0678	0.71228
7	19.1494	24.6871	51.0619	72.4382	85.3806	74.695	74.5897	74.2389	67.1131	53.4111	34.6842	28.5455
8	34.1673	37.2875	68.391	82.5391	101.83	98.278	89.1963	80.9241	81.5992	70.9762	47.4532	51.5213
9	40.5578	46.3476	77.7747	88.1624	104.148	108.567	84.8651	91.5965	103.873	82.6138	58.6506	69.7683
10	46.899	48.8172	93.667	92.6535	127.953	106.739	87.229	90.0872	106.367	78.0212	61.5344	67.3569
11	122.428	119.657	188.818	229.749	277.033	251.477	244.871	268.293	278.109	244.75	196.989	159.263
12	244.786	230.549	317.193	378.656	428.454	423.021	447.81	480.698	434.115	364.382	320.667	260.432
13	339.407	333.568	423.175	473.818	485.835	568.479	592.641	616.802	502.561	479.328	369.969	315.353
14	373.735	363.871	449.553	538.45	510.934	634.142	717.724	665.043	549.885	421.706	335.414	240.918
15	122.096	343.65	392.648	487.952	543.816	644.631	719.36	707.075	440.729	254.114	12.9052	0
16	0	2.76609	235.521	368.137	454.153	512.392	625.688	562.984	215.56	0	0	0
17	0	0	0	3.07024	208.141	314.779	363.498	100.182	0	0	0	0
18	0	0	0	0	0	0	0	0	0	0	0	0
19	0	0	0	0	0	0	0	0	0	0	0	0
20	0	0	0	0	0	0	0	0	0	0	0	0
21	0	0	0	0	0	0	0	0	0	0	0	0
22	0	0	0	0	0	0	0	0	0	0	0	0
23	0	0	0	0	0	0	0	0	0	0	0	0

## Sheet: AND
IRRADIATION [W/sq.m]
	1	2	3	4	5	6	7	8	9	10	11	12
0	0	0	0	0	0	0	0	0	0	0	0	0
1	0	0	0	0	0	0	0	0	0	0	0	0
2	0	0	0	0	0	0	0	0	0	0	0	0
3	0	0	0	0	0	0	0	0	0	0	0	0
4	0	0	0	0	0	0	0	0	0	0	0	0
5	0	0	0	0.182333	13.2684	18.741	13.9442	1.16226	0	0	0	0
6	0	0	2.00032	24.336	37.6568	44.7487	39.7897	27.8313	14.3043	0.44129	0	0
7	0	5.55	26.8897	50.1903	57.9119	66.9267	57.8823	45.0265	41.9527	27.3161	6.718	0
8	17.0774	26.1024	56.9123	72.3373	70.6652	81.3813	64.3397	59.8239	60.5727	45.4968	30.263	19.0194
9	36.3913	34.0745	77.2413	92.706	84.36	102.691	75.74	76.961	78.4327	66.8852	40.203	40.7455
10	46.3055	45.1124	99.1884	118.273	92.8039	125.264	86.2435	82.271	98.4963	81.1984	49.4607	67.5465
11	59.2655	54.1707	109.485	131.056	87.9497	133.563	94.6874	103.13	114.352	84.3903	50.4337	76.0339
12	60.3026	119.184	165.854	207.772	237.967	226.643	218.56	221.047	210.707	193.162	125.583	77.7706
13	74.2926	333.946	259.973	222.94	348.888	313.796	387.967	361.828	340.793	304.878	220.854	69.179
14	44.7458	476.986	361.13	282.494	412.273	369.68	498.714	469.937	386.659	311.222	43.776	51.4687
15	37.4797	69.0276	349.365	326.695	481.219	378.65	524.653	574.079	385.051	54.8784	30.278	27.4923
16	10.6055	24.7024	78.5171	286.961	486.351	351.672	583.562	534.819	249.296	27.2574	5.04633	0
17	0	3.06655	23.3294	181.799	367.701	259.01	444.535	482.773	74.239	0.970645	0	0
18	0	0	0	5.746	20.8719	30.3237	30.9187	15.5919	0.0606667	0	0	0
19	0	0	0	0	0	2.38633	2.42677	0	0	0	0	0
20	0	0	0	0	0	0	0	0	0	0	0	0
21	0	0	0	0	0	0	0	0	0	0	0	0
22	0	0	0	0	0	0	0	0	0	0	0	0
23	0	0	0	0	0	0	0	0	0	0	0	0
PV PRODUCTION [kWh/kWp]
	1	2	3	4	5	6	7	8	9	10	11	12
0	0	0	0	0	0	0	0	0	0	0	0	0
1	0	0	0	0	0	0	0	0	0	0	0	0
2	0	0	0	0	0	0	0	0	0	0	0	0
3	0	0	0	0	0	0	0	0	0	0	0	0
4	0	0	0	0	0	0	0	0	0	0	0	0
5	0	0	0	0.214111	12.419	20.9939	13.8531	1.14441	0	0	0	0
6	0	0	2.21169	28.5774	35.2461	50.128	39.5297	27.404	14.6971	0.471458	0	0
7	0	4.90522	29.7311	58.9378	54.2046	74.9721	57.504	44.3351	43.1045	29.1835	6.84492	0
8	19.4715	23.0699	62.9261	84.9447	66.1414	91.1644	63.9192	58.9054	62.2357	48.607	30.8347	14.2356
9	41.4931	30.1158	85.4033	108.863	78.9595	115.036	75.2451	75.7793	80.5861	71.4576	40.9625	30.4973
10	52.7971	39.8714	109.669	138.886	86.8628	140.322	85.68	81.0078	101.201	86.7493	50.3951	50.5573
11	67.574	47.8773	121.054	153.897	82.3194	149.619	94.0687	101.547	117.491	90.1594	51.3865	56.91
12	68.7565	105.337	183.38	243.983	222.733	253.888	217.132	217.653	216.492	206.367	127.955	58.2099
13	84.7078	295.149	287.444	261.795	326.553	351.519	385.432	356.272	350.15	325.72	225.026	51.7793
14	51.0188	421.571	399.29	331.729	385.88	414.12	495.455	462.722	397.275	332.497	44.603	38.5234
15	42.734	61.0082	386.282	383.633	450.413	424.169	521.225	565.265	395.622	58.63	30.85	20.5775
16	12.0923	21.8326	86.8139	336.975	455.216	393.947	579.749	526.607	256.14	29.1208	5.14167	0
17	0	2.71029	25.7945	213.484	344.162	290.147	441.63	475.36	76.2773	1.037	0	0
18	0	0	0	6.74745	19.5358	33.9689	30.7167	15.3525	0.0623323	0	0	0
19	0	0	0	0	0	2.6732	2.41092	0	0	0	0	0
20	0	0	0	0	0	0	0	0	0	0	0	0
21	0	0	0	0	0	0	0	0	0	0	0	0
22	0	0	0	0	0	0	0	0	0	0	0	0
23	0	0	0	0	0	0	0	0	0	0	0	0

## Sheet: AUT
IRRADIATION [W/sq.m]
	1	2	3	4	5	6	7	8	9	10	11	12
0	0	0	0	0	0	0	0	0	0	0	0	0
1	0	0	0	0	0	0	0	0	0	0	0	0
2	0	0	0	0	0	0	0	0	0	0	0	0
3	0	0	0	0	0	0	0	0	0	0	0	0
4	0	0	0	0.288667	9.91387	14.789	13.0477	0.794516	0	0	0	0
5	0	0	0.5	19.8363	30.0803	34.55	38.4071	24.3745	8.20833	0	0	0
6	0	0.314138	19.3135	42.6057	58.6768	59.052	58.3535	44.511	35.857	15.0481	0.076	0
7	3.35387	20.63	44.6439	63.5977	81.6981	77.2313	84.6539	70.8861	59.0823	39.0106	19.455	2.04452
8	27.9639	44.2793	59.7219	73.28	86.6706	88.6317	92.4068	78.8442	69.7683	54.7348	42.499	24.4181
9	42.7323	63.5886	76.9177	82.9323	102.439	96.6273	109.147	97.4681	78.8577	62.0168	47.3467	36.7894
10	51.5426	71.3721	84.7139	90.3797	92.9374	100.823	117.414	102.586	82.0957	75.99	52.0907	42.0694
11	65.4545	72.7259	106.352	173.622	186.021	172.562	191.082	170.728	170.69	131.155	88.894	70.3923
12	127.907	198.136	244.869	374.07	248.898	266.536	295.307	297.076	313.229	179.114	153.69	119.821
13	172.397	265.963	350.178	533.489	381.162	360.993	389.251	415.747	434.185	232.597	181.72	140.928
14	200.924	301.102	391.133	607.01	419.292	422.388	484.008	418.716	474.422	206.086	186.036	128.907
15	63.6568	249.199	433.413	597.745	430.084	453.409	498.114	408.105	489.745	155.105	2.87133	0
16	0	17.6307	294.062	554.313	355.786	420.101	457.082	407.342	315.452	12.5355	0	0
17	0	0	0.190968	199.106	196.132	313.096	326.335	263.544	18.2937	0	0	0
18	0	0	0	0	27.5665	147.505	121.919	1.00032	0	0	0	0
19	0	0	0	0	0	0	0	0	0	0	0	0
20	0	0	0	0	0	0	0	0	0	0	0	0
21	0	0	0	0	0	0	0	0	0	0	0	0
22	0	0	0	0	0	0	0	0	0	0	0	0
23	0	0	0	0	0	0	0	0	0	0	0	0
PV PRODUCTION [kWh/kWp]
	1	2	3	4	5	6	7	8	9	10	11	12
0	0	0	0	0	0	0	0	0	0	0	0	0
1	0	0	0	0	0	0	0	0	0	0	0	0
2	0	0	0	0	0	0	0	0	0	0	0	0
3	0	0	0	0	0	0	0	0	0	0	0	0
4	0	0	0	0.233035	10.3405	15.442	12.5246	0.812688	0	0	0	0
5	0	0	0.429723	16.0135	31.3749	36.0754	36.8672	24.932	7.04983	0	0	0
6	0	0.245378	16.599	34.3948	61.202	61.6593	56.014	45.529	30.7962	20.1864	0.072794	0
7	2.68637	16.1144	38.369	51.3412	85.214	80.6412	81.2598	72.5074	50.7436	52.3312	18.6343	2.13475
8	22.3984	34.5873	51.3278	59.1576	90.4006	92.5449	88.7019	80.6475	59.9214	73.4246	40.7062	25.4958
9	34.2275	49.6701	66.1067	66.9497	106.847	100.894	104.771	99.6974	67.7279	83.1931	45.3494	38.4131
10	41.2844	55.7499	72.807	72.9618	96.9371	105.274	112.706	104.933	70.5089	101.938	49.8933	43.9261
11	52.4275	56.8073	91.4038	140.162	194.027	180.181	183.421	174.633	146.599	175.939	85.1441	73.4991
12	102.451	154.767	210.451	301.98	259.609	278.304	283.467	303.871	269.02	240.274	147.207	125.109
13	138.086	207.748	300.959	430.676	397.566	376.932	373.645	425.256	372.905	312.02	174.055	147.148
14	160.935	235.196	336.157	490.028	437.336	441.038	464.603	428.293	407.463	276.456	178.188	134.596
15	50.9875	194.653	372.495	482.549	448.593	473.428	478.143	417.44	420.623	208.067	2.75021	0
16	0	13.7716	252.73	447.486	371.098	438.649	438.756	416.659	270.93	16.8159	0	0
17	0	0	0.164126	160.734	204.573	326.92	313.251	269.572	15.7117	0	0	0
18	0	0	0	0	28.7528	154.018	117.031	1.0232	0	0	0	0
19	0	0	0	0	0	0	0	0	0	0	0	0
20	0	0	0	0	0	0	0	0	0	0	0	0
21	0	0	0	0	0	0	0	0	0	0	0	0
22	0	0	0	0	0	0	0	0	0	0	0	0
23	0	0	0	0	0	0	0	0	0	0	0	0

## Sheet: BEL
IRRADIATION [W/sq.m]
	1	2	3	4	5	6	7	8	9	10	11	12
0	0	0	0	0	0	0	0	0	0	0	0	0
1	0	0	0	0	0	0	0	0	0	0	0	0
2	0	0	0	0	0	0	0	0	0	0	0	0
3	0	0	0	0	0	0	0	0	0	0	0	0
4	0	0	0	0	1.82387	9.18167	1.50065	0	0	0	0	0
5	0	0	0	6.05	23.9616	30.75	25.0797	10.7677	0	0	0	0
6	0	0	5.54548	31.1603	42.011	50.3107	48.2029	35.4219	20.0187	0.794194	0	0
7	0	3.50586	27.8165	48.5187	61.6339	70.3917	75.9319	63.8845	42.514	21.0203	2.52333	0
8	9.22258	24.1207	50.9845	61.226	81.9916	91.14	96.8352	86.4197	62.4117	40.7606	24.137	5.86871
9	25.5213	43.9486	69.9594	71.713	99.63	108.954	123.959	106.322	68.1567	59.8394	37.5437	23.2271
10	35.5535	60.8686	76.6829	71.015	93.3342	117.483	127.402	129.093	81.6553	72.3868	49.203	35.1419
11	45.9981	67.3455	87.229	79.4357	96.1881	127.956	127.99	135.124	87.1273	78.9619	50.3723	37.73
12	85.2558	112.147	161.935	242.27	260.717	205.575	222.488	227.337	221.686	122.247	143.338	90.8155
13	132.647	138.142	262.952	418.26	414.886	325.86	335.172	317.625	326.292	146.436	215.388	94.0455
14	135.756	186.14	332.332	556.109	513.456	392.93	406.203	379.087	379.65	214.664	200.861	103.353
15	144.509	169.824	352.597	658.875	635.285	433.38	474.33	385.827	440.141	210.793	116.018	42.86
16	0	80.4769	375.434	676.327	579.66	439.422	464.013	327.565	372.299	115.194	0	0
17	0	0	208.297	553.801	545.485	410.225	421.003	275.225	160.922	0	0	0
18	0	0	0	47.9703	353.323	221.428	353.287	113.231	0	0	0	0
19	0	0	0	0	1.75452	74.01	65.9245	0	0	0	0	0
20	0	0	0	0	0	0	0	0	0	0	0	0
21	0	0	0	0	0	0	0	0	0	0	0	0
22	0	0	0	0	0	0	0	0	0	0	0	0
23	0	0	0	0	0	0	0	0	0	0	0	0
PV PRODUCTION [kWh/kWp]
	1	2	3	4	5	6	7	8	9	10	11	12
0	0	0	0	0	0	0	0	0	0	0	0	0
1	0	0	0	0	0	0	0	0	0	0	0	0
2	0	0	0	0	0	0	0	0	0	0	0	0
3	0	0	0	0	0	0	0	0	0	0	0	0
4	0	0	0	0	1.29849	9.24567	1.37839	0	0	0	0	0
5	0	0	0	4.43781	17.0592	30.9643	23.0365	10.7944	0	0	0	0
6	0	0	4.81147	22.8568	29.9093	50.6614	44.276	35.5097	18.7931	1.00031	0	0
7	0	3.49508	24.1346	35.5895	43.8796	70.8823	69.7461	64.0429	39.9112	26.4758	2.05322	0
8	8.11462	24.0465	44.2361	44.9106	58.3731	91.7753	88.9464	86.6339	58.5906	51.3393	19.6401	6.53133
9	22.4553	43.8135	60.6994	52.603	70.9306	109.714	113.861	106.586	63.9839	75.3696	30.549	25.8496
10	31.2823	60.6814	66.533	52.0911	66.4483	118.302	117.023	129.413	76.6561	91.1734	40.0361	39.1097
11	40.4721	67.1384	75.6832	58.2678	68.4801	128.848	117.563	135.459	81.7931	99.4551	40.9876	41.99
12	75.0136	111.802	140.501	177.711	185.615	207.008	204.363	227.9	208.113	153.974	116.633	101.069
13	116.712	137.718	228.147	306.803	295.374	328.131	307.867	318.412	306.316	184.441	175.259	104.664
14	119.447	185.567	288.344	407.918	365.55	395.669	373.112	380.026	356.407	270.376	163.439	115.023
15	127.148	169.302	305.927	483.299	452.284	436.401	435.689	386.783	413.194	265.5	94.4029	47.6992
16	0	80.2294	325.741	496.101	412.683	442.485	426.212	328.376	349.506	145.09	0	0
17	0	0	180.726	406.225	388.353	413.084	386.706	275.907	151.07	0	0	0
18	0	0	0	35.1873	251.545	222.971	324.506	113.512	0	0	0	0
19	0	0	0	0	1.24911	74.5259	60.5539	0	0	0	0	0
20	0	0	0	0	0	0	0	0	0	0	0	0
21	0	0	0	0	0	0	0	0	0	0	0	0
22	0	0	0	0	0	0	0	0	0	0	0	0
23	0	0	0	0	0	0	0	0	0	0	0	0

## Sheet: BGR
IRRADIATION [W/sq.m]
	1	2	3	4	5	6	7	8	9	10	11	12
0	0	0	0	0	0	0	0	0	0	0	0	0
1	0	0	0	0	0	0	0	0	0	0	0	0
2	0	0	0	0	0	0	0	0	0	0	0	0
3	0	0	0	0	0.440968	4.28533	0.309677	0	0	0	0	0
4	0	0	0	8.63367	21.8877	33.136	28.2423	16.6661	1.73267	0	0	0
5	0	0	12.0029	36.039	49.7332	59.934	57.5297	46.4687	30.5373	12.0774	0	0
6	7.22323	20.4562	38.9216	61.9413	80.2852	74.313	80.6248	64.0319	55.389	41.7023	23.134	6.06065
7	30.2277	46.2772	59.9268	72.9137	95.0545	92.2193	89.67	74.5935	73.4773	54.3084	42.3483	29.9784
8	44.2461	66.8124	79.2565	91.8853	107.396	97.083	102.851	85.1555	87.8103	66.5771	54.5533	45.6732
9	54.9265	74.9103	88.0229	97.645	123.003	101.384	97.9377	93.7739	97.0973	73.3871	63.262	47.4677
10	59.06	74.66	90.8332	98.589	128.328	116.829	106.058	105.704	109.658	139.855	113.005	52.0758
11	196.044	210.495	227.566	306.978	303.473	289.288	330.682	301.293	332.312	305.44	239.434	124.408
12	334.689	309.969	337.099	462.243	372.378	413.692	452.154	431.751	446.856	383.292	360.707	172.883
13	401.544	393.37	395.534	550.095	454.525	429.108	487.435	530.911	550.378	463.829	361.741	192.731
14	338.606	378.703	386.306	521.068	422.312	337.051	538.68	519.718	552.947	406.089	222.282	133.21
15	0.193226	215.762	298.401	487.326	358.133	397.68	478.728	480.429	433.733	94.9648	0	0
16	0	0	26.3177	308.725	268.952	293.761	406.407	327.445	61.0177	0	0	0
17	0	0	0	0	35.6919	119.779	170.327	16.2955	0	0	0	0
18	0	0	0	0	0	0	0	0	0	0	0	0
19	0	0	0	0	0	0	0	0	0	0	0	0
20	0	0	0	0	0	0	0	0	0	0	0	0
21	0	0	0	0	0	0	0	0	0	0	0	0
22	0	0	0	0	0	0	0	0	0	0	0	0
23	0	0	0	0	0	0	0	0	0	0	0	0
PV PRODUCTION [kWh/kWp]
	1	2	3	4	5	6	7	8	9	10	11	12
0	0	0	0	0	0	0	0	0	0	0	0	0
1	0	0	0	0	0	0	0	0	0	0	0	0
2	0	0	0	0	0	0	0	0	0	0	0	0
3	0	0	0	0	0.468093	4.79555	0.311669	0	0	0	0	0
4	0	0	0	7.71373	23.2341	37.0812	28.4239	17.6893	1.60854	0	0	0
5	0	0	12.6584	32.1989	52.7925	67.0697	57.8996	49.3214	28.3497	10.849	0	0
6	4.93097	14.8368	41.0473	55.3413	85.2238	83.1607	81.1433	67.9629	51.4211	37.4606	21.3453	7.41932
7	20.6351	33.5648	63.1997	65.1445	100.902	103.199	90.2467	79.1729	68.2136	48.7845	39.074	36.6989
8	30.2048	48.4589	83.585	82.0947	114.003	108.642	103.512	90.3832	81.5198	59.8053	50.3354	55.9123
9	37.4958	54.3323	92.8303	87.2407	130.569	113.455	98.5676	99.5307	90.1415	65.9226	58.3707	58.1091
10	40.3176	54.1508	95.7941	88.0841	136.222	130.739	106.74	112.193	101.802	125.63	104.268	63.7502
11	133.83	152.672	239.995	274.269	322.14	323.731	332.808	319.79	308.506	274.372	220.921	152.298
12	228.477	224.82	355.51	412.99	395.285	462.946	455.062	458.257	414.844	344.306	332.818	211.64
13	274.116	285.31	417.136	491.481	482.485	480.197	490.569	563.504	510.95	416.651	333.772	235.937
14	231.151	274.673	407.404	465.546	448.29	377.18	542.144	551.624	513.335	364.784	205.096	163.073
15	0.131906	156.492	314.698	435.4	380.163	445.028	481.807	509.922	402.661	85.3056	0	0
16	0	0	27.7551	275.83	285.497	328.737	409.02	347.547	56.6465	0	0	0
17	0	0	0	0	37.8875	134.04	171.422	17.2959	0	0	0	0
18	0	0	0	0	0	0	0	0	0	0	0	0
19	0	0	0	0	0	0	0	0	0	0	0	0
20	0	0	0	0	0	0	0	0	0	0	0	0
21	0	0	0	0	0	0	0	0	0	0	0	0
22	0	0	0	0	0	0	0	0	0	0	0	0
23	0	0	0	0	0	0	0	0	0	0	0	0

## Sheet: BIH
IRRADIATION [W/sq.m]
	1	2	3	4	5	6	7	8	9	10	11	12
0	0	0	0	0	0	0	0	0	0	0	0	0
1	0	0	0	0	0	0	0	0	0	0	0	0
2	0	0	0	0	0	0	0	0	0	0	0	0
3	0	0	0	0	0	0	0	0	0	0	0	0
4	0	0	0	0.669	11.6342	21.5077	14.931	1.94161	0	0	0	0
5	0	0	1.70613	23.469	33.8765	42.27	41.4519	33.6994	15.3827	0.676452	0	0
6	0	4.98483	25.08	45.782	59.9271	65.421	65.1642	57.9416	44.3683	23.8748	6.06467	0
7	17.681	32.0769	45.4087	67.3967	81.9339	78.6157	84.3458	79.991	65.8763	50.0129	34.6863	13.6948
8	43.8645	55.6472	60.9871	81.077	105.88	94.362	106.41	90.7297	84.164	66.6206	50.434	34.0819
9	57.4552	72.1734	71.5332	89.2393	120.533	112.922	120.635	108.602	96.2933	74.9019	60.4367	47.851
10	66.1639	75.8072	86.729	103.148	123.43	131.876	110.5	116.722	99.1047	80.36	64.1437	48.5858
11	104.56	115.283	160.661	205.994	236.422	211.104	209.611	214.062	220.754	181.752	168.987	93.4355
12	213.011	181.377	264.498	349.287	324.567	302.703	347.655	302.739	301.98	238.447	283.11	135.195
13	289.255	274.285	321.643	476.668	400.622	368.007	417.644	376.5	386.104	329.756	341.96	172.993
14	356.876	301.7	377.539	513.93	437.355	443.196	409.012	427.827	369.398	303.323	304.892	132.863
15	83.2687	325.754	364.551	576.112	480.815	476.935	518.991	420.123	407.965	196.271	2.645	0
16	0	1.65103	219.582	461.722	425.343	477.377	453.212	335.667	262.328	0.397097	0	0
17	0	0	0	77.824	241.05	371.43	356.676	167.883	0	0	0	0
18	0	0	0	0	0	64.778	35.9997	0	0	0	0	0
19	0	0	0	0	0	0	0	0	0	0	0	0
20	0	0	0	0	0	0	0	0	0	0	0	0
21	0	0	0	0	0	0	0	0	0	0	0	0
22	0	0	0	0	0	0	0	0	0	0	0	0
23	0	0	0	0	0	0	0	0	0	0	0	0
PV PRODUCTION [kWh/kWp]
	1	2	3	4	5	6	7	8	9	10	11	12
0	0	0	0	0	0	0	0	0	0	0	0	0
1	0	0	0	0	0	0	0	0	0	0	0	0
2	0	0	0	0	0	0	0	0	0	0	0	0
3	0	0	0	0	0	0	0	0	0	0	0	0
4	0	0	0	0.497416	10.1633	20.4671	15.288	2.22341	0	0	0	0
5	0	0	1.27497	17.4497	29.5934	40.225	42.4432	38.5903	14.7636	0.688612	0	0
6	0	3.52434	18.742	34.0399	52.3504	62.256	66.7225	66.351	42.5829	24.304	4.54534	0
7	10.642	22.6788	33.9334	50.1109	71.5748	74.8123	86.3628	91.6005	63.2253	50.912	25.9967	14.4501
8	26.4017	39.3433	45.5749	60.2825	92.4933	89.7969	108.955	103.898	80.7771	67.8183	37.7992	35.9615
9	34.5818	51.0275	53.4559	66.3513	105.294	107.459	123.52	124.364	92.4183	76.2485	45.296	50.4899
10	39.8235	53.5967	64.8116	76.6925	107.825	125.496	113.142	133.663	95.1165	81.8047	48.0743	51.2653
11	62.9339	81.5066	120.06	153.161	206.531	200.891	214.623	245.13	211.87	185.02	126.652	98.5884
12	128.21	128.235	197.657	259.702	283.531	288.059	355.969	346.678	289.827	242.734	212.185	142.651
13	174.1	193.923	240.36	354.413	349.97	350.203	427.631	431.143	370.566	335.685	256.292	182.533
14	214.801	213.306	282.13	382.118	382.059	421.754	418.793	489.92	354.532	308.776	228.51	140.19
15	50.1188	230.312	272.425	428.351	420.024	453.861	531.402	481.097	391.548	199.799	1.98237	0
16	0	1.1673	164.091	343.3	371.566	454.282	464.05	384.384	251.772	0.404236	0	0
17	0	0	0	57.8638	210.573	353.461	365.205	192.249	0	0	0	0
18	0	0	0	0	0	61.6441	36.8605	0	0	0	0	0
19	0	0	0	0	0	0	0	0	0	0	0	0
20	0	0	0	0	0	0	0	0	0	0	0	0
21	0	0	0	0	0	0	0	0	0	0	0	0
22	0	0	0	0	0	0	0	0	0	0	0	0
23	0	0	0	0	0	0	0	0	0	0	0	0

## Sheet: BLR
IRRADIATION [W/sq.m]
	1	2	3	4	5	6	7	8	9	10	11	12
0	0	0	0	0	0	0	0	0	0	0	0	0
1	0	0	0	0	0	0	0	0	0	0	0	0
2	0	0	0	0	0	1.22967	0.0148387	0	0	0	0	0
3	0	0	0	0.304	8.48774	17.1317	10.6497	1.32387	0	0	0	0
4	0	0	0.220645	15.2457	25.7432	37.3757	30.8758	21.3139	3.84567	0	0	0
5	0	0	14.2532	39.5667	41.5397	49.172	51.6461	44.4823	26.342	5.72226	0	0
6	0	10.6928	35.7297	62.168	71.93	73.1277	73.2539	73.99	49.3233	25.7129	5.73033	0
7	13.0761	33.461	58.0448	83.054	96.4526	95.0457	94.1565	95.5848	73.6303	49.101	25.6423	10.1494
8	26.109	47.911	71.9168	99.9567	118.768	109.487	111.501	103.542	87.933	63.3842	36.298	22.5497
9	34.1568	61.6697	84.2568	105.064	131.153	127.514	125.416	106.514	87.9933	65.4587	38.3947	24.109
10	33.0677	61.2617	80.0061	144.657	157.129	200.045	131.609	139.655	154.756	100.396	59.186	33.6732
11	69.0629	139.023	208.141	243.83	243.056	269.318	263.587	252.27	270.626	99.3739	60.3287	56.3616
12	102.115	179.683	300.677	369.681	313.575	359.952	416.676	338.727	357.268	122.628	63.4323	63.3265
13	85.0674	231.496	372.393	358.729	322.325	518.147	438.316	393.851	441.841	116.73	38.733	29.879
14	0.328387	250.09	390.361	457.558	349.722	477.659	386.304	401.329	400.339	65.6965	0.04	0
15	0	1.01103	278.995	374.757	407.597	404.181	389.265	437.265	189.937	3.76484	0	0
16	0	0	1.41	215.432	366.158	381.683	349.329	305.898	33.9563	0	0	0
17	0	0	0	0.119667	114.413	241.832	220.932	52.3877	0	0	0	0
18	0	0	0	0	0	15.0517	2.44516	0	0	0	0	0
19	0	0	0	0	0	0	0	0	0	0	0	0
20	0	0	0	0	0	0	0	0	0	0	0	0
21	0	0	0	0	0	0	0	0	0	0	0	0
22	0	0	0	0	0	0	0	0	0	0	0	0
23	0	0	0	0	0	0	0	0	0	0	0	0
PV PRODUCTION [kWh/kWp]
	1	2	3	4	5	6	7	8	9	10	11	12
0	0	0	0	0	0	0	0	0	0	0	0	0
1	0	0	0	0	0	0	0	0	0	0	0	0
2	0	0	0	0	0	1.21573	0.0149709	0	0	0	0	0
3	0	0	0	0.27958	8.54022	16.9375	10.7445	1.30949	0	0	0	0
4	0	0	0.168106	14.021	25.9024	36.9521	31.1508	21.0823	3.41576	0	0	0
5	0	0	10.8593	36.3883	41.7965	48.6147	52.1061	43.9991	23.3972	8.57683	0	0
6	0	7.793	27.2218	57.1741	72.3747	72.2989	73.9063	73.1863	43.8094	38.5399	6.98696	0
7	14.2237	24.3868	44.2234	76.3823	97.0489	93.9684	94.995	94.5465	65.3991	73.5952	31.2655	11.7976
8	28.4003	34.9181	54.7922	91.9272	119.502	108.246	112.494	102.417	78.1029	95.0036	44.2579	26.2117
9	37.1543	44.9455	64.1938	96.6246	131.964	126.069	126.533	105.357	78.1565	98.113	46.8144	28.0243
10	35.9697	44.6482	60.9553	133.037	158.1	197.778	132.781	138.138	137.455	150.479	72.1651	39.1418
11	75.1238	101.321	158.579	224.243	244.559	266.265	265.935	249.53	240.373	148.947	73.5584	65.5147
12	111.077	130.955	229.081	339.985	315.514	355.872	420.387	335.048	317.329	183.801	77.3427	73.6107
13	92.5329	168.717	283.72	329.912	324.317	512.274	442.22	389.573	392.447	174.961	47.2269	34.7314
14	0.357206	182.268	297.41	420.803	351.884	472.245	389.744	396.969	355.584	98.4694	0.0487718	0
15	0	0.736853	212.562	344.653	410.117	399.6	392.732	432.516	168.704	5.64294	0	0
16	0	0	1.07426	198.127	368.422	377.357	352.44	302.575	30.1603	0	0	0
17	0	0	0	0.110054	115.12	239.091	222.899	51.8187	0	0	0	0
18	0	0	0	0	0	14.8811	2.46694	0	0	0	0	0
19	0	0	0	0	0	0	0	0	0	0	0	0
20	0	0	0	0	0	0	0	0	0	0	0	0
21	0	0	0	0	0	0	0	0	0	0	0	0
22	0	0	0	0	0	0	0	0	0	0	0	0
23	0	0	0	0	0	0	0	0	0	0	0	0

## Sheet: CHE
IRRADIATION [W/sq.m]
	1	2	3	4	5	6	7	8	9	10	11	12
0	0	0	0	0	0	0	0	0	0	0	0	0
1	0	0	0	0	0	0	0	0	0	0	0	0
2	0	0	0	0	0	0	0	0	0	0	0	0
3	0	0	0	0	0	0	0	0	0	0	0	0
4	0	0	0	0	2.02968	6.552	2.36839	0	0	0	0	0
5	0	0	0	7.40233	23.741	27.8927	25.6677	13.9448	0.562333	0	0	0
6	0	0	8.87065	33.363	44.6435	45.9797	46.8203	37.0687	25.323	5.57452	0	0
7	0	10.7397	35.7442	51.862	63.0319	66.88	63.8552	55.2055	48.6243	32.4648	11.4763	0
8	18.8426	37.3914	53.7929	60.4817	72.1365	84.0413	80.7571	66.5761	67.3213	51.8813	35.188	18.1077
9	33.7726	50.6797	65.7523	72.2907	88.9648	92.599	95.7903	85.7142	77.9007	62.7223	48.1077	35.3913
10	45.5561	66.4966	70.6952	78.7053	107.675	105.792	102.085	95.7319	83.3873	78.6394	53.0487	47.3497
11	47.0419	72.2845	75.6387	85.849	92.4358	113.622	103.616	107.632	90.5623	87.7732	53.6563	52.0571
12	152.783	140.793	203.687	280.165	266.722	246.908	257.422	219.759	236.068	179.25	190.99	104.654
13	271.715	245.797	308.263	450.776	389.095	292.685	380.679	324.025	349.34	239.333	280.588	131.381
14	334.58	315.915	321.481	549.964	450.875	350.658	435.347	392.508	403.407	268.012	270.778	143.468
15	115.51	322.545	366.917	577.771	456.233	325.835	487.031	402.716	402.454	204.739	53.7277	7.45742
16	0	141.974	361.065	578.768	448.86	330.438	431.435	335.472	337.293	73.4045	0	0
17	0	0	102.481	408.341	327.825	293.6	355.428	236.362	107.337	0	0	0
18	0	0	0	2.696	194.896	201.692	228.774	67.5806	0	0	0	0
19	0	0	0	0	0	0	0	0	0	0	0	0
20	0	0	0	0	0	0	0	0	0	0	0	0
21	0	0	0	0	0	0	0	0	0	0	0	0
22	0	0	0	0	0	0	0	0	0	0	0	0
23	0	0	0	0	0	0	0	0	0	0	0	0
PV PRODUCTION [kWh/kWp]
	1	2	3	4	5	6	7	8	9	10	11	12
0	0	0	0	0	0	0	0	0	0	0	0	0
1	0	0	0	0	0	0	0	0	0	0	0	0
2	0	0	0	0	0	0	0	0	0	0	0	0
3	0	0	0	0	0	0	0	0	0	0	0	0
4	0	0	0	0	1.65393	6.69011	2.18462	0	0	0	0	0
5	0	0	0	5.53158	19.3459	28.4806	23.6762	14.5515	0.551678	0	0	0
6	0	0	8.84803	24.9313	36.3789	46.9489	43.1875	38.6813	24.8432	7.01339	0	0
7	0	9.35709	35.6531	38.7552	51.3631	68.2898	58.9007	57.607	47.703	40.8445	10.7873	0
8	14.4953	32.5778	53.6558	45.1964	58.7821	85.8128	74.4912	69.4723	66.0457	65.2727	33.0753	22.0073
9	25.9807	44.1554	65.5846	54.021	72.4951	94.5509	88.358	89.4429	76.4245	78.9119	45.2192	43.013
10	35.0456	57.9361	70.5149	58.8145	87.7419	108.022	94.1647	99.8964	81.8072	98.9374	49.8636	57.5466
11	36.1886	62.979	75.4459	64.1528	75.3235	116.017	95.5766	112.314	88.8463	110.429	50.4347	63.2678
12	117.533	122.668	203.168	209.36	217.344	252.113	237.449	229.319	231.595	225.518	179.523	127.192
13	209.026	214.154	307.477	336.853	317.063	298.854	351.142	338.12	342.721	301.108	263.742	159.674
14	257.387	275.246	320.661	410.974	367.406	358.05	401.568	409.582	395.763	337.19	254.52	174.365
15	88.8597	281.022	365.982	431.754	371.773	332.703	449.243	420.235	394.828	257.585	50.5018	9.06341
16	0	123.697	360.145	432.499	365.764	337.403	397.96	350.065	330.902	92.3514	0	0
17	0	0	102.219	305.143	267.136	299.788	327.85	246.644	105.303	0	0	0
18	0	0	0	2.01465	158.816	205.943	211.023	70.5205	0	0	0	0
19	0	0	0	0	0	0	0	0	0	0	0	0
20	0	0	0	0	0	0	0	0	0	0	0	0
21	0	0	0	0	0	0	0	0	0	0	0	0
22	0	0	0	0	0	0	0	0	0	0	0	0
23	0	0	0	0	0	0	0	0	0	0	0	0

## Sheet: CYP
IRRADIATION [W/sq.m]
	1	2	3	4	5	6	7	8	9	10	11	12
0	0	0	0	0	0	0	0	0	0	0	0	0
1	0	0	0	0	0	0	0	0	0	0	0	0
2	0	0	0	0	0	0	0	0	0	0	0	0
3	0	0	0	0	6.55935	13.361	6.42839	0	0	0	0	0
4	0	0	3.60387	26.4783	41.2752	47.4693	40.319	32.3032	21.265	4.50129	0	0
5	1.94226	14.3252	33.5977	53.5947	62.9268	62.8823	56.7206	52.9552	48.0473	36.789	20.216	5.2071
6	31.8468	45.8831	62.1774	76.4713	75.7697	75.757	63.8984	65.1045	62.5333	55.6468	43.9137	34.4068
7	61.7955	66.5921	84.4042	90.4247	89.5974	79.816	68.7974	74.3126	70.71	68.091	58.824	54.3661
8	70.0184	87.7255	94.069	99.9727	104.013	85.2577	70.7535	83.0361	74.2377	75.5781	74.86	69.0323
9	81.1248	97.4741	104.19	124.809	111.707	96.461	77.0345	91.6558	79.162	80.9616	93.2227	72.9016
10	136.096	159.832	205.443	261.009	264.951	256.256	228.486	238.892	263.237	277.994	203.469	186.328
11	232.858	227.936	350.073	394.684	431.821	456.955	444.147	453.435	461.998	439.927	328.91	277.541
12	264.016	289.006	454.605	490.749	590.49	615.488	626.509	623.521	576.508	546.287	391.091	335.88
13	312.092	324.693	529.362	558.586	665.263	714.498	726.076	729.911	688.376	581.138	357.048	310.061
14	181.049	262.148	500.416	539.329	642.75	720.514	758.115	720.946	633.828	456.478	47.696	9.67903
15	0	4.40241	264.701	436.695	537.58	661.346	695.673	590.465	281.879	1.10323	0	0
16	0	0	0	0.851333	210.655	394.064	397.954	52.5145	0	0	0	0
17	0	0	0	0	0	0	0	0	0	0	0	0
18	0	0	0	0	0	0	0	0	0	0	0	0
19	0	0	0	0	0	0	0	0	0	0	0	0
20	0	0	0	0	0	0	0	0	0	0	0	0
21	0	0	0	0	0	0	0	0	0	0	0	0
22	0	0	0	0	0	0	0	0	0	0	0	0
23	0	0	0	0	0	0	0	0	0	0	0	0
PV PRODUCTION [kWh/kWp]
	1	2	3	4	5	6	7	8	9	10	11	12
0	0	0	0	0	0	0	0	0	0	0	0	0
1	0	0	0	0	0	0	0	0	0	0	0	0
2	0	0	0	0	0	0	0	0	0	0	0	0
3	0	0	0	0	6.07464	13.0349	6.43577	0	0	0	0	0
4	0	0	3.60275	27.4468	38.225	46.3108	40.3654	32.4699	20.2798	3.9962	0	0
5	2.0715	16.6948	33.5873	55.5549	58.2767	61.3477	56.7858	53.2285	45.8213	32.6609	22.3519	5.28176
6	33.966	53.473	62.1581	79.2683	70.1705	73.9081	63.9718	65.4405	59.6362	49.4026	48.5534	34.9001
7	65.9076	77.6076	84.378	93.732	82.9764	77.868	68.8765	74.6961	67.4341	60.4505	65.0391	55.1457
8	74.6777	102.237	94.0398	103.629	96.3267	83.1769	70.8348	83.4647	70.7983	67.0974	82.7694	70.0221
9	86.5232	113.598	104.157	129.374	103.452	94.1068	77.123	92.1288	75.4945	71.8769	103.072	73.947
10	145.153	186.271	205.379	270.555	245.372	250.002	228.749	240.124	251.042	246.8	224.967	189
11	248.353	265.64	349.964	409.12	399.911	445.803	444.657	455.775	440.594	390.562	363.661	281.521
12	281.584	336.813	454.464	508.699	546.854	600.467	627.229	626.739	549.799	484.988	432.412	340.696
13	332.86	378.403	529.197	579.016	616.102	697.06	726.91	733.678	656.484	515.928	394.772	314.507
14	193.097	305.511	500.26	559.055	595.253	702.929	758.986	724.667	604.464	405.257	52.7353	9.81782
15	0	5.13065	264.618	452.668	497.854	645.205	696.472	593.512	268.82	0.979433	0	0
16	0	0	0	0.882471	195.088	384.447	398.411	52.7855	0	0	0	0
17	0	0	0	0	0	0	0	0	0	0	0	0
18	0	0	0	0	0	0	0	0	0	0	0	0
19	0	0	0	0	0	0	0	0	0	0	0	0
20	0	0	0	0	0	0	0	0	0	0	0	0
21	0	0	0	0	0	0	0	0	0	0	0	0
22	0	0	0	0	0	0	0	0	0	0	0	0
23	0	0	0	0	0	0	0	0	0	0	0	0

[truncated: 34 more sheets: CZE, DEU, DNK, ESP, EST, FIN, FRA, GBR, GRC, HRV, HUN, IRL, ISL, ITA, LIE, LTU, LUX, LVA, MDA, MKD …]
