# Supplementary material for: Impacts of large-scale deployment of vertical bifacial photovoltaics on European electricity market dynamics
Source: Nat Commun. 2024 Aug 6;15:6681. doi: 10.1038/s41467-024-50762-7 (PMC11303785; doi:10.1038/s41467-024-50762-7)
Supplement: Supplementary file 7 — Supplementary Data 5 [file 41467_2024_50762_MOESM7_ESM.xlsx]

## Sheet: Figure_2
	Total annualized cost, bn €		PV capacity, MW
			423291	468482	513672	558862	604053	649243	694434	739624	784815	830005	875195	935786	996376	1.05697e+06	1.11756e+06	1.17815e+06	1.23874e+06	1.29933e+06	1.35992e+06	1.42051e+06	1.4811e+06
	Wind capacity, MW	304396	163437	160460	157483	154505	151528	148551	147478	146406	145334	144261	143189	143158	143127	143096	143065	143034	143386	143738	144090	144442	144794
		331181	160895	158052	155210	152367	149525	146682	145708	144733	143759	142784	141809	141837	141865	141893	141920	141948	142327	142707	143086	143465	143844
		357966	158352	155644	152937	150229	147522	144814	143937	143060	142184	141307	140430	140516	140603	140689	140775	140862	141268	141675	142081	142488	142894
		384751	155809	153236	150664	148091	145518	142946	142167	141388	140608	139829	139050	139195	139340	139485	139631	139776	140209	140643	141077	141511	141945
		411536	153266	150828	148391	145953	143515	141078	140396	139715	139033	138352	137670	137874	138078	138282	138486	138689	139151	139612	140073	140534	140995
		438321	150723	148420	146118	143815	141512	139209	138626	138042	137458	136874	136291	136553	136816	137078	137341	137603	138092	138580	139068	139557	140045
		460208	149615	147425	145235	143044	140854	138664	138133	137601	137070	136539	136007	136303	136598	136894	137189	137485	137994	138503	139012	139521	140030
		482095	148507	146429	144351	142274	140196	138118	137640	137161	136682	136203	135724	136053	136381	136710	137038	137367	137896	138426	138956	139486	140015
		503982	147399	145433	143468	141503	139538	137573	137146	136720	136294	135867	135441	135802	136164	136525	136887	137248	137799	138349	138900	139450	140001
		525869	146290	144438	142585	140733	138880	137027	136653	136279	135905	135531	135157	135552	135946	136341	136735	137130	137701	138272	138844	139415	139986
		547756	145182	143442	141702	139962	138222	136482	136160	135839	135517	135196	134874	135301	135729	136157	136584	137012	137604	138196	138787	139379	139971
		569643	144848	143201	141554	139907	138260	136613	136350	136088	135826	135563	135301	135739	136178	136616	137055	137493	138110	138727	139343	139960	140577
		591530	144513	142959	141405	139852	138298	136744	136541	136337	136134	135931	135728	136177	136626	137076	137525	137974	138616	139258	139899	140541	141182
		613417	144179	142718	141257	139796	138336	136875	136731	136587	136443	136299	136155	136615	137075	137535	137996	138456	139122	139789	140455	141121	141788
		635304	143844	142476	141109	139741	138373	137006	136921	136836	136751	136666	136582	137053	137524	137995	138466	138937	139628	140320	141011	141702	142393
		657191	143509	142235	140960	139686	138411	137137	137111	137085	137060	137034	137008	137490	137973	138455	138937	139419	140135	140851	141567	142283	142999
		679078	143761	142564	141366	140169	138972	137775	137778	137781	137784	137787	137790	138292	138794	139295	139797	140298	141018	141738	142458	143179	143899
		700965	144012	142892	141773	140653	139533	138413	138445	138477	138509	138541	138573	139094	139615	140136	140657	141178	141902	142626	143350	144075	144799
		722852	144263	143221	142179	141136	140094	139052	139112	139173	139233	139294	139355	139895	140436	140976	141517	142057	142786	143514	144242	144970	145699
		744739	144514	143550	142585	141620	140655	139690	139779	139869	139958	140047	140137	140697	141257	141817	142377	142937	143669	144402	145134	145866	146599
		766626	144766	143878	142991	142103	141216	140329	140447	140565	140683	140801	140919	141498	142078	142657	143237	143816	144553	145289	146026	146762	147499

## Sheet: Figure_3
	EU27	2022	2030	2040 - Low PV	2040 - REF PV	2040 - High PV
	Coal and lignite	99360.9	61474.6	26600.6	26600.6	26600.6
	Natural gas and other fossil	207049	173164	163122	163122	163122
	Nuclear	107806	90299.9	62350	62350	62350
	Hydro	107655	109100	109335	109335	109335
	Wind	204795	292923	539005	539005	539005
	PV	187417	460624	649183	875114	1.17804e+06
	Other RES	32531.7	37927	30933	30933	30933

## Sheet: Figure_4
		2021	2030		2040 - Low PV		2040 - REF PV		2040 - High PV
		Fact	100-0%	50-50%	100-0%	50-50%	100-0%	50-50%	100-0%	50-50%
	Coal and lignite	419000	128790	127663	25381.1	25574.6	17857.8	18810.6	13318.8	14521.4
	Natural gas	653910	383129	378453	358127	336634	304915	279037	270409	242068
	Nuclear	731710	593921	574541	416318	418829	369536	347906	332399	309924
	PV	163730	856674	878113	959786	968026	1.16398e+06	1.21388e+06	1.3294e+06	1.41366e+06
	Wind	386520	591711	601529	1.05388e+06	1.06301e+06	1.02474e+06	1.03175e+06	982869	986681
	Other RES	524700	499729	502210	470982	471485	468314	468221	465255	464143
	Net import	0	-40505.7	-46850.2	-41483	-39831.4	-100836	-109394	-141054	-174958
	Consumption	2879570	3.01345e+06	3.01566e+06	3.24299e+06	3.24373e+06	3.24851e+06	3.25022e+06	3.25259e+06	3.25603e+06

## Sheet: Figure_5
		2030		2040 - Low PV		2040 - REF PV		2040 - High PV
		100-0%	50-50%	100-0%	50-50%	100-0%	50-50%	100-0%	50-50%
	Total PV production, GWh	988826	1.00799e+06	1.09794e+06	1.10395e+06	1.34505e+06	1.39281e+06	1.56305e+06	1.64565e+06
	Total curtailment, GWh	65985.6	12613.7	73341.6	26767.4	233867	131424	562418	406206
	Average baseload price, €/MWh	72.8574	69.9747	64.9878	63.7525	59.6262	57.7762	55.1732	51.7974
	Average PV market value, €/MWh	34.3831	35.5967	27.669	31.7377	17.5121	19.6449	11.5226	11.9113
	CO2 emissions, kt	456953	450301	224800	217311	190960	182138	168419	158294
	Operational cost, bn€	80454.7	77525.3	64481.4	61969.3	59091.8	55998.4	56159	52374.3
	Wind annualized investment cost, bn €	43934.2	43934.2	61134.1	61134.1	61134.1	61134.1	61134.1	61134.1
	PV annualized investment cost, bn€	20633.6	21665.2	10866.3	11409.6	14648	15380.4	19718.5	20704.4

## Sheet: Figure_6
	DE	90-10%	80-20%	70-30%	60-40%	50-50%
	Coal and lignite	-113.195	-172.424	-227.187	-244.347	-182.821
	Natural gas	-1066.85	-2404.17	-3311.06	-4430.14	-5214.4
	Nuclear	0	0	0	0	0
	PV	-300.157	-722.822	-1216.62	-2269.37	-2762.06
	Other RES	55.6184	479.909	941.857	1429.13	1299.92
	Net import	992.529	1976.37	2950.66	4469.84	5786.48
	Consumption	-432.054	-843.14	-862.352	-1044.88	-1072.88
	FR	90-10%	80-20%	70-30%	60-40%	50-50%
	Coal and lignite	0	0	0	0	0
	Natural gas	-487.229	-530.529	-727.698	-424.514	-124.753
	Nuclear	-4669.85	-9036.15	-13085.8	-15359.5	-18296.3
	PV	2511.74	8325.19	9452	11422.2	12014.1
	Other RES	49.1477	305.04	828.606	1710.24	1758.25
	Net import	2589.55	1216.29	4254	4058.25	6617.91
	Consumption	-6.63946	279.832	721.128	1406.71	1969.25
	PL	90-10%	80-20%	70-30%	60-40%	50-50%
	Coal and lignite	-390.088	-346.938	-324.345	-508.81	-666.704
	Natural gas	-539.064	-553.803	-197.084	-540.855	-193.561
	Nuclear	-568.459	-674.221	-367.605	123.265	-100.323
	PV	83.5336	109.916	-143.621	-77.4266	-260.579
	Other RES	692.319	752.773	741.227	768.802	1209.33
	Net import	534.877	434.253	26.1139	-5.74806	-205.008
	Consumption	-186.88	-278.02	-265.314	-240.772	-216.851
	ES	90-10%	80-20%	70-30%	60-40%	50-50%
	Coal and lignite	-0.0898883	-0.207984	-0.207987	-0.207978	-0.207981
	Natural gas	-1234.65	-2276.53	-2838.34	-3075.06	-2949.04
	Nuclear	0	0	0	0	0
	PV	3689.63	6225.15	10774.1	12866.3	16749.9
	Other RES	301.297	-367.345	-971.127	-1256.15	-2609.9
	Net import	-2108.9	-2180.19	-4654.76	-5609.52	-8053.82
	Consumption	647.288	1400.88	2309.7	2925.32	3136.9
	IT	90-10%	80-20%	70-30%	60-40%	50-50%
	Coal and lignite	793.543	1100.34	1201.4	1611.26	1590.03
	Natural gas	-2645.25	-3278.85	-5128.41	-6025.32	-5566.14
	Nuclear	0	0	0	0	0
	PV	4248.24	7317.87	9901.28	11030.6	12834.3
	Other RES	-41.7269	-147.927	-60.9596	162.702	280.921
	Net import	-1932	-4206.65	-5078.24	-5591.39	-7663.09
	Consumption	422.806	784.794	835.065	1187.84	1475.98
	GR	90-10%	80-20%	70-30%	60-40%	50-50%
	Coal and lignite	36.9887	35.8209	18.2914	57.9884	64.7682
	Natural gas	88.4152	77.5987	-301.423	-223.022	-632.509
	Nuclear	0	0	0	0	0
	PV	1148.09	1391.02	1772.85	2166.62	2758.85
	Other RES	9.09327	186.327	338.011	503.895	752.998
	Net import	-1230.95	-1636.23	-1758.45	-2402.23	-2754.63
	Consumption	51.6406	54.5444	69.279	103.254	189.474
	NL	90-10%	80-20%	70-30%	60-40%	50-50%
	Coal and lignite	-23.8878	-22.8785	-15.558	-17.4526	-17.9083
	Natural gas	-167.395	-530.92	-765.489	-660.705	-933.975
	Nuclear	0	0	0	0	0
	PV	235.847	172.37	249.057	250.956	-13.5932
	Other RES	165.712	-198.84	139.037	427.465	350.209
	Net import	-266.292	501.785	298.662	-69.227	556.029
	Consumption	-56.0159	-78.4832	-94.291	-68.9641	-59.2388
	SE	90-10%	80-20%	70-30%	60-40%	50-50%
	Coal and lignite	0	0	0	0	0
	Natural gas	-254.626	-629.393	-797.493	-849.378	-883.547
	Nuclear	-545.052	15.7556	-212.512	493.175	676.17
	PV	31.7854	55.2973	35.3582	64.5786	64.8255
	Other RES	113.143	139.08	131.729	166.303	184.203
	Net import	457.884	323.451	754.074	222.707	121.576
	Consumption	-196.866	-95.8095	-88.8441	97.3856	163.229
	BE	90-10%	80-20%	70-30%	60-40%	50-50%
	Coal and lignite	0	0	0	0	0
	Natural gas	-462.051	-627.825	-766.316	-1055.94	-1097.39
	Nuclear	0	0	0	0	0
	PV	-55.9914	-38.3745	-232.23	-375.906	-347.893
	Other RES	86.1066	109.813	142.869	159.579	244.243
	Net import	354.017	456.978	721.117	1138.01	1066.49
	Consumption	-77.9196	-99.408	-134.56	-134.252	-134.553
	FI	90-10%	80-20%	70-30%	60-40%	50-50%
	Coal and lignite	-1.80777	-0.994962	-0.912974	-1.56683	-41.4308
	Natural gas	-53.9496	-110.903	-279.464	-388.633	-482.23
	Nuclear	33.576	29.6382	47.5824	49.9808	31.7041
	PV	50.7679	70.7441	110.236	141.161	175.801
	Other RES	23.0582	17.4982	28.8134	31.5901	37.1925
	Net import	-125.576	-17.9756	125.715	296.384	443.597
	Consumption	-73.931	-11.9934	31.9697	128.916	164.635
	AT	90-10%	80-20%	70-30%	60-40%	50-50%
	Coal and lignite	0	0	0	0	0
	Natural gas	-271.121	-652.496	-762.52	-1110	-1541.62
	Nuclear	0	0	0	0	0
	PV	-136.345	-12.5352	-520.767	-533.088	-615.666
	Other RES	-46.2192	-5.87576	-141.968	-95.9059	74.5331
	Net import	396.138	592.329	1317.39	1607.54	1937.47
	Consumption	-57.5474	-78.5779	-107.868	-131.448	-145.289
	CZ	90-10%	80-20%	70-30%	60-40%	50-50%
	Coal and lignite	0	0	0	0	0
	Natural gas	-178.446	-430.929	-482.108	-616.029	-571.444
	Nuclear	-30.9083	159.876	401.428	937.463	910.067
	PV	14.3648	153.032	85.4169	75.8741	37.8687
	Other RES	2.68442	39.0461	39.4963	66.8669	88.4525
	Net import	176.251	59.013	-85.2623	-506.583	-505.223
	Consumption	-16.0535	-19.9622	-41.0286	-42.4081	-40.2783
	RO	90-10%	80-20%	70-30%	60-40%	50-50%
	Coal and lignite	0	0	0	0	0
	Natural gas	-429.518	-787.16	-968.438	-1098.32	-1185.43
	Nuclear	-276.167	-377.539	-547.074	-608.584	-640.595
	PV	535.747	818.697	913.666	1182.73	1148.83
	Other RES	159.732	187.946	407.852	602.151	654.859
	Net import	63.7615	252.201	342.99	119.803	298.227
	Consumption	53.5552	94.1451	148.997	197.775	275.884
	PT	90-10%	80-20%	70-30%	60-40%	50-50%
	Coal and lignite	0	0	0	0	0
	Natural gas	-608.289	-995.525	-1201.67	-1474.85	-1655.27
	Nuclear	0	0	0	0	0
	PV	559.248	698.961	448.674	470.551	461.699
	Other RES	-111.798	-173.321	-113.464	-57.3921	-183.523
	Net import	603.844	1310.56	2081.68	2653.72	3040.14
	Consumption	443.005	840.673	1215.22	1592.02	1663.05
	HU	90-10%	80-20%	70-30%	60-40%	50-50%
	Coal and lignite	0	0	0	0	0
	Natural gas	-45.7875	-45.3302	-97.1034	-64.8258	-119.369
	Nuclear	-131.117	-818.756	-1152.56	-1320.45	-1758.46
	PV	1065.04	2895.02	4098.01	5067.96	5480.7
	Other RES	60.6345	108.54	159.361	286.16	307.614
	Net import	-878.216	-1990.13	-2780.25	-3675.06	-3502.44
	Consumption	70.5542	149.343	227.454	293.789	408.045

## Sheet: Figure_7
	DE	100-0%	50-50%
	0-5	0.169064	0.130137
	5-25	0.171804	0.232991
	25-50	0.0751142	0.0780822
	50-75	0.0641553	0.0860731
	75-100	0.278311	0.274658
	100-125	0.231507	0.188014
	125	0.0100457	0.0100457
	FR	100-0%	50-50%
	0-5	0.244064	0.253995
	5-25	0.171005	0.190297
	25-50	0.174429	0.108676
	50-75	0.0704338	0.131164
	75-100	0.255137	0.268265
	100-125	0.0721461	0.0348174
	125	0.0127854	0.0127854
	PL	100-0%	50-50%
	0-5	0.220548	0.186073
	5-25	0.174543	0.219749
	25-50	0.0555936	0.0673516
	50-75	0.0527397	0.0722603
	75-100	0.261187	0.269749
	100-125	0.230822	0.180251
	125	0.00456621	0.00456621
	ES	100-0%	50-50%
	0-5	0.404224	0.469292
	5-25	0.111073	0.102169
	25-50	0.114954	0.089726
	50-75	0.15879	0.119863
	75-100	0.147945	0.194064
	100-125	0.0530822	0.0149543
	125	0.00993151	0.00993151
	IT	100-0%	50-50%
	0-5	0.271233	0.261986
	5-25	0.0699772	0.0972603
	25-50	0.0192922	0.0149543
	50-75	0.0199772	0.0378995
	75-100	0.131279	0.182192
	100-125	0.472146	0.390183
	125	0.0160959	0.0155251
	GR	100-0%	50-50%
	0-5	0.218037	0.215183
	5-25	0.101941	0.131621
	25-50	0.0133562	0.0111872
	50-75	0.0292237	0.0507991
	75-100	0.178995	0.255251
	100-125	0.456621	0.334132
	125	0.00182648	0.00182648
	NL	100-0%	50-50%
	0-5	0.166895	0.126598
	5-25	0.176941	0.238014
	25-50	0.0736301	0.0780822
	50-75	0.0641553	0.0865297
	75-100	0.277283	0.273288
	100-125	0.227854	0.184247
	125	0.013242	0.013242
	SE	100-0%	50-50%
	0-5	0.0987443	0.0942922
	5-25	0.308333	0.402055
	25-50	0.168379	0.091895
	50-75	0.0567352	0.0788813
	75-100	0.239612	0.220434
	100-125	0.119977	0.104224
	125	0.00821918	0.00821918
	BE	100-0%	50-50%
	0-5	0.163242	0.117922
	5-25	0.177854	0.236187
	25-50	0.0736301	0.0885845
	50-75	0.0673516	0.0865297
	75-100	0.276826	0.273744
	100-125	0.227854	0.18379
	125	0.013242	0.013242
	FI	100-0%	50-50%
	0-5	0.0285388	0.0309361
	5-25	0.283447	0.345662
	25-50	0.129452	0.0873288
	50-75	0.0679224	0.0795662
	75-100	0.284703	0.271918
	100-125	0.128995	0.101256
	125	0.0769406	0.0833333
	AT	100-0%	50-50%
	0-5	0.143265	0.0969178
	5-25	0.14395	0.217466
	25-50	0.091895	0.0922374
	50-75	0.0940639	0.115183
	75-100	0.2871	0.285616
	100-125	0.22968	0.182534
	125	0.0100457	0.0100457
	CZ	100-0%	50-50%
	0-5	0.128425	0.080137
	5-25	0.153082	0.227169
	25-50	0.0863014	0.0746575
	50-75	0.0848174	0.121119
	75-100	0.297945	0.298402
	100-125	0.239384	0.18847
	125	0.0100457	0.0100457
	RO	100-0%	50-50%
	0-5	0.209703	0.204795
	5-25	0.0980594	0.135959
	25-50	0.0175799	0.0157534
	50-75	0.0307078	0.0457763
	75-100	0.202854	0.265411
	100-125	0.436986	0.328196
	125	0.00410959	0.00410959
	PT	100-0%	50-50%
	0-5	0.357763	0.430365
	5-25	0.154795	0.134018
	25-50	0.107534	0.0990868
	50-75	0.188584	0.128653
	75-100	0.129452	0.188128
	100-125	0.0519406	0.00981735
	125	0.00993151	0.00993151
	HU	100-0%	50-50%
	0-5	0.21758	0.207192
	5-25	0.102169	0.146233
	25-50	0.0186073	0.01621
	50-75	0.0350457	0.051484
	75-100	0.187443	0.246689
	100-125	0.432763	0.325799
	125	0.00639269	0.00639269
