# Supplementary material for: Impacts of large-scale deployment of vertical bifacial photovoltaics on European electricity market dynamics
Source: Nat Commun. 2024 Aug 6;15:6681. doi: 10.1038/s41467-024-50762-7 (PMC11303785; doi:10.1038/s41467-024-50762-7)
Supplement: Supplementary file 8 — Supplementary Data 6 [file 41467_2024_50762_MOESM8_ESM.xlsx]

## Sheet: Technical parameters
						vRES cost data
	CO2 emission factors, kg/GJ						2030		2040
	Hard coal	93.654					PV	Wind	PV	Wind
	Lignite	112.068				Investment cost, €/kW	280.499	1231.67	96.4742	805.093
	Gas	55.8195				Fix cost, €/kW	7.63636	30	7.7	30
	LFO	73.7				Lifetime	25	25	25	25
	HFO	77				WACC	0.05	0.05	0.05	0.05
						Annualized cost	27.5385	117.39	14.5451	87.1233
	Net Transfer Capacity, MW
	Origin	Destination	2030	2040
	AL	GR	719.563	719.563
	GR	AL	719.563	719.563
	AL	MK	500	500
	MK	AL	500	500
	AT	CH	914.681	1414.68
	CH	AT	761.29	1361.29
	AT	CZ	1208.93	1208.93
	CZ	AT	1118.78	1118.78
	AT	HU	1044.51	1044.51
	HU	AT	1199.53	1199.53
	AT	IT	1269.91	1269.91
	IT	AT	1140.27	1140.27
	AT	SI	1336.54	1836.54
	SI	AT	1462.43	1962.43
	AT	DE	10256.2	11256.2
	DE	AT	10256.2	11256.2
	BA	HR	1539.03	2039.03
	HR	BA	1937.92	2437.92
	BA	ME	671.875	671.875
	ME	BA	781.25	781.25
	BA	RS	1686.63	2186.63
	RS	BA	1504.16	2004.16
	BE	FR	4360.79	4360.79
	FR	BE	5321.43	5321.43
	BE	NL	5375.07	5375.07
	NL	BE	5408.71	5408.71
	BE	LU	680	1180
	LU	BE	180	680
	BE	UK	3640.37	3640.37
	UK	BE	3645.71	3645.71
	BE	DE	2000	3000
	DE	BE	2000	3000
	BG	GR	1646.21	1646.21
	GR	BG	1237.48	1237.48
	BG	MK	390.625	2390.62
	MK	BG	156.25	2156.25
	BG	RO	1244.56	1244.56
	RO	BG	1192.35	1192.35
	BG	RS	520.138	1250.14
	RS	BG	443.083	629.083
	CH	DE	4391.04	7491.04
	DE	CH	2742.98	5492.98
	CH	FR	1163.23	1663.23
	FR	CH	2678.16	3178.16
	CH	IT	3669.05	3869.05
	IT	CH	2921.22	2921.22
	CZ	DE	4901.88	4901.88
	DE	CZ	3820.06	3820.06
	CZ	PL	924.834	924.834
	PL	CZ	1450.61	1450.61
	CZ	SK	3109.52	3609.52
	SK	CZ	1875	2375
	DE	DK	5463.62	5463.62
	DK	DE	4695.61	4695.61
	DE	FR	4100	4100
	FR	DE	4600	4600
	DE	NL	5161.82	6161.82
	NL	DE	5180.01	6180.01
	DE	SE	2015	2015
	SE	DE	2015	2015
	DE	LU	3300	3300
	LU	DE	3300	3300
	DK	NO	1640	1640
	NO	DK	1640	1640
	DK	SE	2440	2440
	SE	DK	1980	1980
	DK	NL	787.5	787.5
	NL	DK	787.5	787.5
	EE	FI	1125	1125
	FI	EE	1125	1125
	EE	LV	4093.73	4093.73
	LV	EE	4129.36	4129.36
	ES	FR	9244.95	9244.95
	FR	ES	9201.56	9201.56
	ES	PT	4512.97	4512.97
	PT	ES	4273.64	4273.64
	FI	NO	0	0
	NO	FI	0	0
	FI	SE	3137.85	3937.85
	SE	FI	3379.5	4179.5
	FR	UK	11515.5	11515.5
	UK	FR	11514.7	11514.7
	FR	IT	3567.68	3567.68
	IT	FR	2019.36	2019.36
	FR	LU	380	380
	LU	FR	0	0
	FR	IE	700	700
	IE	FR	700	700
	GR	TR	262.596	262.596
	TR	GR	96.5137	96.5137
	HR	HU	1250	1250
	HU	HR	1500	1500
	HR	RS	623.245	1223.24
	RS	HR	641.182	1241.18
	HR	SI	1940.45	1940.45
	SI	HR	1852.07	1852.07
	HU	RO	1880.27	1880.27
	RO	HU	2342.9	2342.9
	HU	RS	1238.44	1738.44
	RS	HU	1228.68	1728.68
	HU	SK	2778.11	2778.11
	SK	HU	4055.19	4055.19
	HU	UA	600	600
	UA	HU	600	600
	IE	UK	3438.7	4008.7
	UK	IE	3120.41	3690.41
	IT	GR	500	500
	GR	IT	500	500
	IT	SI	1778.58	1778.58
	SI	IT	1762.57	1762.57
	IT	ME	1200	1200
	ME	IT	1200	1200
	IT	AL	0	0
	AL	IT	0	0
	IT	HR	0	0
	HR	IT	0	0
	KO	ME	280	280
	ME	KO	280	280
	KO	RS	360	360
	RS	KO	320	320
	KO	MK	280	280
	MK	KO	320	320
	KO	AL	560	560
	AL	KO	600	600
	LT	SE	787.5	787.5
	SE	LT	787.5	787.5
	LV	LT	1687.5	1687.5
	LT	LV	1350	1350
	MD	UA	700	700
	UA	MD	700	700
	ME	AL	439.219	439.219
	AL	ME	416.274	416.274
	MK	GR	410.959	2910.96
	GR	MK	416.438	2916.44
	MK	RS	564.539	564.539
	RS	MK	676.936	676.936
	NL	UK	3021.38	3021.38
	UK	NL	3021.38	3021.38
	NL	NO	700	700
	NO	NL	700	700
	NO	SE	3695	3695
	SE	NO	3995	3995
	NO	DE	2800	2800
	DE	NO	2800	2800
	NO	UK	4800	4800
	UK	NO	4800	4800
	PL	DE	5125	6625
	DE	PL	2625	4125
	PL	SE	675	675
	SE	PL	675	675
	PL	SK	679.259	679.259
	SK	PL	617.509	617.509
	PL	LT	2062.5	2062.5
	LT	PL	1562.5	1562.5
	PL	UA	235	835
	UA	PL	235	835
	PL	DK	0	600
	DK	PL	0	600
	RO	UA	1050	1050
	UA	RO	1050	1050
	RO	MD	1150	1150
	MD	RO	1150	1150
	RS	ME	901.32	1401.32
	ME	RS	457.85	957.85
	RS	RO	1607	1607
	RO	RS	2192.25	2192.25
	SI	HU	1200	1200
	HU	SI	1200	1200
	SK	UA	1257	1257
	UA	SK	1100	1100
	TR	BG	375	375
	BG	TR	875	875
	DE	UK	2800	2800
	UK	DE	2800	2800
	GE	TR	1900	1900
	TR	GE	1900	1900
	GE	RO	1050	1050
	RO	GE	1050	1050

## Sheet: 2040_High_PV_50_50
	Year	2040	2040	2040	2040	2040	2040	2040	2040	2040	2040	2040	2040	2040	2040	2040	2040	2040	2040	2040	2040	2040	2040	2040	2040	2040	2040	2040	2040	2040	2040	2040	2040	2040	2040	2040	2040	2040	2040
	Country	AL	AT	BA	BE	BG	BY	CH	CZ	DE	DK	EE	ES	FI	FR	GR	HR	HU	IE	IT	KO	LT	LU	LV	MD	ME	MK	NL	NO	PL	PT	RO	RS	SE	SI	SK	TR	UA	UK
Prices, €/MWh	Baseload price, €/MWh	60.0237	54.9143	59.5222	53.4837	60.1117	99.4501	49.4754	56.8003	53.1288	49.2432	60.8884	30.7647	62.1709	41.3562	60.1701	59.48	59.1096	25.195	61.0869	60.346	58.284	53.1293	60.8885	59.9295	59.3626	60.2489	53.226	33.1032	50.1273	30.5106	59.4918	59.5075	44.5774	59.5458	55.1381	83.1448	63.574	31.3436
	Peakload price, €/MWh	32.0339	38.2812	34.5837	37.3071	32.4055	119.373	36.0655	39.7657	37.3705	34.2634	60.3608	11.1067	64.3996	19.8038	32.3171	34.4666	34.1555	14.9163	29.1941	32.7473	54.5637	37.3712	60.3608	35.8904	32.5846	32.432	37.416	27.5577	35.8774	11.5889	34.848	34.5832	37.6088	33.908	32.2874	80.5376	44.9367	18.9429
	PV market value, €/MWh	7.70282	16.0083	8.35625	14.475	7.1427	88.2489	15.2944	14.753	15.7092	18.3416	34.9613	1.60558	33.0513	5.17845	17.4186	11.7107	11.9358	8.45005	5.85439	7.19141	33.8754	17.4014	38.582	9.27042	6.03771	10.1794	12.4139	18.0098	16.1691	4.93978	11.6125	10.6206	18.76	6.22813	18.5209	62.3567	17.182	6.30223
	Wind market value, €/MWh	63.0128	57.3486	59.7915	56.1971	63.7667	103.837	56.1749	55.38	53.0034	50.5561	60.4025	31.6578	56.8566	44.4259	64.0082	63.1487	60.3997	26.2094	61.8296	64.7604	59.7004	52.5089	62.5989	65.6099	60.265	60.4549	50.4603	33.6564	56.296	35.3925	59.7766	60.4036	43.4049	60.591	57.2186	83.4644	69.9555	30.0083
Capacity mix, MW	Coal and lignite	0	0	980	0	0	0	0	0	8780.36	35	301	92.276	308	0	660	0	0	0	5190	540	0	0	0	1600	0	0	274	0	9820	0	0	698.5	0	600	0	18839	2467	0
	Natural gas and other fossil	100	5398.2	0	6931	1979	7390.78	4093.3	4929.2	32433.4	2200	300	13121.3	1583.8	19558	5085.2	559	1648	4605	26350.6	100	1055	1100	760	1932	0	672	10253	1600	10607	6057.66	3353	1000	2400	530	680	13131.2	6000	17921.4
	Nuclear	0	0	0	0	3080	2388	1275	4164	0	0	0	0	2890	31199	0	0	2400	0	0	0	0	0	0	0	0	0	0	0	6000	0	2814	0	4973	688	4142	9280	13415	23973
	PV	4261.55	28324.5	2989.73	33115.9	14566.2	731.486	14498.2	15135.3	217981	12928.6	1311.48	175583	5982.96	231452	25371.3	8111.12	40236.3	11211.6	176763	1535.98	2046.8	2088.16	113.89	1258.35	1194.32	3769.47	40713.4	1947.61	47228.6	27635.3	24202.1	5817.65	8921.96	8265.55	18856.8	40917.1	42269.1	56341.5
	Wind	76.838	10550.7	1719.41	10174	2600.9	182.9	2323.41	4365.19	118050	15749.8	6390.15	92077.4	6863.78	44190.7	8066.73	3136.88	5499.59	17416.7	31789	1240.43	10190.5	611.862	1962.42	468.964	865.372	595.81	25391.5	12242	81055.6	14602.3	8538.92	6012.26	25429.6	2004.46	1048.02	31344.7	14571.5	82296.6
	Run-of river	532.8	5897	297	105.8	549	96.767	5531.31	360	3841	7	4	1239	3225	11196	352	442	39	217	10507	53	133	25	1689	147	354.685	14	38	5801	483	2973	2869.57	2069	10889.3	1193.86	443	7755	195	1918.88
	Hydro Storage	1728.2	3161	1488	0	1843	0	10816.3	753	1429	0	0	13544	0	8911	2673	1497	28	22	4441	74	5	11	0	0	385	723.76	0	25385	498	1576	3467.43	477	5444.67	0	1324	20536	5051	5.92645
	Other RES	14	930.154	12	608.6	281.054	170.6	1197	944	5662	1290.03	211	2671.14	2336	2833.55	407.472	179.3	591	151.181	3099.06	35	189	38.358	182.313	29.5	0	19	543.555	50.6391	2689.2	891.311	520.248	60.908	3363	157.746	304	2300	348	17552.8
	Pumped storage	109.376	8478	1551	1307	1404	0	4914.45	1175	6442	322.562	211.892	6166	856.956	5589	1379	822	2728.81	2152	8409	0	900	1296	49.1368	0	12.7606	333	9735.47	1392	2519	4515	1257.77	628	91	625	1017	1400	1563	5033
	DSM	203.97	1463.83	294.784	2075.15	668.834	963.647	1284.56	1468.57	11677.5	1107.01	247.348	5849.52	2030.81	9630.18	1286.74	388.199	1135.9	1014.34	7238.99	159.238	258.778	157.628	183.171	117.436	90.1037	205.907	2921.19	2859.98	4033.94	1130.9	1393.07	747.75	2906.5	375.157	656.151	7570.1	3641.74	7203.75
Electricity mix, GWh	Coal and lignite	0	0	492.286	0	0	0	0	0	4712.63	24.9505	274.579	6.65258	224.311	0	296.855	0	0	0	2532.5	303.322	0	0	0	2469.78	0	0	85.9186	0	6165.74	0	0	274.226	0	197.213	0	23604.5	1468.06	0
	Natural gas and other fossil	434.967	9649.27	0	12367.2	2487.13	4196.95	8529.92	8758.91	48689.8	3943.72	1108.32	16722.2	3735.72	17569.3	9738.23	764.336	1417.39	6576.97	38107.9	369.632	2589.51	2479.11	2792.32	1364.44	0	1495.02	18452.2	902.766	14925.4	7031.35	8053.47	2573.45	3167.64	324.653	616.247	53266.9	17658	6566.1
	Nuclear	0	0	0	0	16379.8	18787.3	6058.33	23334.3	0	0	0	0	21670.9	138477	0	0	12240.1	0	0	0	0	0	0	0	0	0	0	0	29512.5	0	15175.1	0	27950.2	3579.22	21605.4	72918.2	80450.1	82024.8
	PV	5413.97	34008.8	3234	39545.7	20279.4	988.218	17880.2	18452	267053	13220.5	1374.76	197962	6406.99	263973	34901.8	10519.3	43085.9	10077.1	231626	1827.91	2248.51	2081.27	121.967	1280.44	1512.57	4842.5	46382.9	1870.03	54160.5	44006.2	31984.2	7700.73	9025.9	9905.68	21250.7	67985.3	55979.5	61477
	Wind	209.267	18710.1	4167.1	20135.1	5852.91	293.379	4116.2	8382.56	237520	40921.5	11121.4	123957	15112	73668.2	22327.8	8764.24	7120.65	46433.9	54522.2	1963.72	15888.8	976.991	2926.29	798.786	2361.58	1008.02	57801.4	36713.9	116138	17976.1	14483.2	9811.2	58668.9	5753.83	1518.1	95735.2	23552.8	239308
	Run-of river	1358.95	20040.8	346.144	329.927	634.953	245.715	18650.4	549.37	14022.1	14.482	7.92125	3166.15	17615.6	30877.7	212.965	523.992	138.543	661.506	24966.6	214.891	496.031	124.333	3362.83	367.961	338.39	9.26038	108.886	27206.9	1165.23	3250.4	7184.14	8547.54	46376.7	4440.7	1061.72	20530.4	501.379	5362.51
	Hydro Storage	4484.96	10921.1	1800.36	0	2219.71	0	37356.5	1165.34	5328.16	0	0	37467.4	0	26451.6	1747.18	1811.19	107.445	72.5236	11713.7	298.407	19.2469	55.9151	0	0	385.909	494.973	0	118144	1271.46	1878.16	9150.78	1992.39	23288.5	0	3362.33	54417.7	13333.9	17.0842
	Other RES	59.603	2984.28	51.0883	3024.07	1415.35	763.798	5096.06	4694.24	28201.3	4190.48	1012.07	13032.6	12077.5	16662.9	1591.73	837.976	2482.28	917.599	13428.2	149.008	896.486	217.476	794.356	105.003	0	106.594	3278.32	199.685	16739.2	4110.68	1971.86	248.55	8128.76	593.109	1495.05	9791.93	976.887	74707
	Pumped storage	-30.9934	-6509.47	-1391.88	-736.806	-874.799	0	-3549.36	-664.162	-4204.69	-28.9126	-35.7713	-5757.99	-83.9529	-4245.56	-1162.36	-677.883	-816.357	-2123.04	-7228.06	0	-684.21	-623.638	-19.2515	0	-4.57102	-315.28	-2955.08	-740.794	-2121.74	-4558	-1043.4	-548.648	-76.3186	-537.125	-684.959	-436.457	-1370.25	-4769.62
	Missing production	5.23782e-09	6.87175e-09	2.17314e-09	6.86975e-09	6.28851e-09	6.17019e-09	1.76687e-09	4.35783e-09	6.51944e-09	6.18247e-09	1.38269e-09	6.90582e-09	6.10269e-09	6.86987e-09	6.6145e-09	6.31002e-09	6.04401e-09	6.08307e-09	7.1924e-09	6.08317e-09	5.99284e-09	6.04912e-09	4.17321e-09	4.15174e-09	6.04617e-09	6.25116e-09	6.12996e-09	4.95683e-09	6.41573e-09	6.03072e-09	1.79009e-07	6.66117e-09	-2.12675e-08	6.09538e-09	2.61147e-08	7.07487e-09	2.96129e-08	6.04277e-09
	Net import	-850.269	-6984.74	7340.98	41377.3	-11286.4	25383.3	-23094.8	15901.7	55137	-1805.66	-1579.88	-46209.8	32205.9	-32301	940.074	-1303.19	-1815.61	-6179.05	35816	3510.87	-7304.59	3368.01	-56.9598	28.773	311.134	3590.29	37152.4	-25181.8	-15165.9	2098.18	-10370.3	10225.7	-17102.9	-3333.84	-14030.5	4698.09	5405.41	-58534
	Consumption	10741.3	77967.1	15494.6	110760	35396.7	50440.7	68004	77687.4	624449	58925.5	12969.3	313067	106525	506948	67527.6	20357.5	60288.3	54128	384605	8371.68	13607.1	8376.92	9617.07	6215.51	4714.61	10841.6	155399	152466	214378	60486	73786.4	39288.3	154055	19918.4	34809.4	399300	193085	384782
	Net import ratio	-0.0791585	-0.0895856	0.473777	0.373576	-0.318855	0.503231	-0.33961	0.204688	0.0882971	-0.0306431	-0.121816	-0.147604	0.302331	-0.0637166	0.0139213	-0.0640153	-0.0301154	-0.114156	0.093124	0.419375	-0.536821	0.402058	-0.00592278	0.00462922	0.0659935	0.33116	0.239077	-0.165164	-0.0707436	0.0346888	-0.140545	0.260274	-0.111018	-0.167375	-0.403066	0.0117658	0.0279949	-0.152123
	CO2 emission, kt	146.043	3337.78	485.436	4293.14	894.559	1426.33	2927.83	3034.02	21131.3	1370.5	652.743	5828.17	1554.94	6046.13	3708.94	278.991	514.139	2278.07	16869.2	419.719	915.394	848.825	985.95	2811.41	0	512.278	6585.74	309.911	10504.7	2459.27	2925.97	1185.34	1084.02	322.325	228.401	39648	7425.31	2343.49
	RES share (%)	1.07312	1.11156	0.619487	0.569112	0.858903	0.0454219	1.22198	0.427913	0.884178	0.990182	1.04216	1.1997	0.48075	0.811983	0.900098	1.10312	0.878029	1.07454	0.874291	0.532025	1.43668	0.41256	0.749235	0.410617	0.975361	0.59598	0.692228	1.20771	0.883835	1.17749	0.877861	0.720327	0.944396	1.03891	0.824145	0.622241	0.488615	0.989838

## Sheet: 2040_High_PV_60_40
	Year	2040	2040	2040	2040	2040	2040	2040	2040	2040	2040	2040	2040	2040	2040	2040	2040	2040	2040	2040	2040	2040	2040	2040	2040	2040	2040	2040	2040	2040	2040	2040	2040	2040	2040	2040	2040	2040	2040
	Country	AL	AT	BA	BE	BG	BY	CH	CZ	DE	DK	EE	ES	FI	FR	GR	HR	HU	IE	IT	KO	LT	LU	LV	MD	ME	MK	NL	NO	PL	PT	RO	RS	SE	SI	SK	TR	UA	UK
Prices, €/MWh	Baseload price, €/MWh	60.8983	55.525	61.0541	53.9742	60.995	100.104	51.288	57.8425	53.6788	49.9083	61.5907	31.6804	62.23	43.3632	61.0378	61.0426	60.7407	26.2676	62.0468	61.1901	59.2143	53.6805	61.591	61.2601	60.7253	61.0692	53.7564	32.9907	51.3085	31.5079	61.0831	61.0538	45.0205	61.0726	56.5223	82.6433	65.0034	32.095
	Peakload price, €/MWh	32.5199	38.7425	34.4851	37.6303	32.767	118.674	36.586	40.2263	37.8471	34.8481	60.5315	11.7757	64.485	20.1905	32.739	34.453	34.0082	14.7788	29.4189	33.0262	55.1976	37.8491	60.5317	35.4307	32.7785	32.7942	37.813	27.4694	36.8191	12.2363	34.7275	34.4844	37.9379	33.8784	32.1665	79.2482	45.9172	18.6394
	PV market value, €/MWh	7.66071	15.539	8.20093	14.0758	7.20709	87.9129	14.8739	14.4445	15.3371	17.8482	35.173	1.67971	33.1726	5.33046	17.0749	12.1632	11.7073	8.41625	5.3803	7.16552	34.2277	17.2328	38.7404	8.61531	6.25933	10.0474	12.2125	17.6903	16.3707	5.00278	10.9902	10.498	18.8109	6.16988	18.1502	60.5741	17.1788	6.31088
	Wind market value, €/MWh	63.7316	58.375	60.8908	57.1121	64.3133	104.312	57.3019	55.527	53.1245	51.4496	60.6076	32.6436	56.9899	45.6951	64.7616	63.9694	61.6371	28.1238	62.7546	65.2356	60.3102	52.9588	63.1535	66.2391	61.0409	61.034	50.6587	33.3996	57.5635	36.2241	61.4963	61.6373	43.7696	61.4533	58.8845	82.6483	70.8054	30.0548
Capacity mix, MW	Coal and lignite	0	0	980	0	0	0	0	0	8780.36	35	301	92.276	308	0	660	0	0	0	5190	540	0	0	0	1600	0	0	274	0	9820	0	0	698.5	0	600	0	18839	2467	0
	Natural gas and other fossil	100	5398.2	0	6931	1979	7390.78	4093.3	4929.2	32433.4	2200	300	13121.3	1583.8	19558	5085.2	559	1648	4605	26350.6	100	1055	1100	760	1932	0	672	10253	1600	10607	6057.66	3353	1000	2400	530	680	13131.2	6000	17921.4
	Nuclear	0	0	0	0	3080	2388	1275	4164	0	0	0	0	2890	31199	0	0	2400	0	0	0	0	0	0	0	0	0	0	0	6000	0	2814	0	4973	688	4142	9280	13415	23973
	PV	4261.55	28324.5	2989.73	33115.9	14566.2	731.486	14498.2	15135.3	217981	12928.6	1311.48	175583	5982.96	231452	25371.3	8111.12	40236.3	11211.6	176763	1535.98	2046.8	2088.16	113.89	1258.35	1194.32	3769.47	40713.4	1947.61	47228.6	27635.3	24202.1	5817.65	8921.96	8265.55	18856.8	40917.1	42269.1	56341.5
	Wind	76.838	10550.7	1719.41	10174	2600.9	182.9	2323.41	4365.19	118050	15749.8	6390.15	92077.4	6863.78	44190.7	8066.73	3136.88	5499.59	17416.7	31789	1240.43	10190.5	611.862	1962.42	468.964	865.372	595.81	25391.5	12242	81055.6	14602.3	8538.92	6012.26	25429.6	2004.46	1048.02	31344.7	14571.5	82296.6
	Run-of river	532.8	5897	297	105.8	549	96.767	5531.31	360	3841	7	4	1239	3225	11196	352	442	39	217	10507	53	133	25	1689	147	354.685	14	38	5801	483	2973	2869.57	2069	10889.3	1193.86	443	7755	195	1918.88
	Hydro Storage	1728.2	3161	1488	0	1843	0	10816.3	753	1429	0	0	13544	0	8911	2673	1497	28	22	4441	74	5	11	0	0	385	723.76	0	25385	498	1576	3467.43	477	5444.67	0	1324	20536	5051	5.92645
	Other RES	14	930.154	12	608.6	281.054	170.6	1197	944	5662	1290.03	211	2671.14	2336	2833.55	407.472	179.3	591	151.181	3099.06	35	189	38.358	182.313	29.5	0	19	543.555	50.6391	2689.2	891.311	520.248	60.908	3363	157.746	304	2300	348	17552.8
	Pumped storage	109.376	8478	1551	1307	1404	0	4914.45	1175	6442	322.562	211.892	6166	856.956	5589	1379	822	2728.81	2152	8409	0	900	1296	49.1368	0	12.7606	333	9735.47	1392	2519	4515	1257.77	628	91	625	1017	1400	1563	5033
	DSM	203.97	1463.83	294.784	2075.15	668.834	963.647	1284.56	1468.57	11677.5	1107.01	247.348	5849.52	2030.81	9630.18	1286.74	388.199	1135.9	1014.34	7238.99	159.238	258.778	157.628	183.171	117.436	90.1037	205.907	2921.19	2859.98	4033.94	1130.9	1393.07	747.75	2906.5	375.157	656.151	7570.1	3641.74	7203.75
Electricity mix, GWh	Coal and lignite	0	0	544.772	0	0	0	0	0	4826.61	25.2478	279.054	6.6843	222.79	0	182.279	0	0	0	2403.42	260.004	0	0	0	2528.62	0	0	86.4302	0	6019.9	0	0	279.19	0	235.369	0	23352.3	1423.03	0
	Natural gas and other fossil	444.316	9644.5	0	12527.2	2488.81	4200.03	8553.15	8896.98	49539.4	4028.6	1152.32	17051.3	3799.9	17614.1	9673.43	766.678	1450.94	6648.92	39477.8	369.822	2659.03	2515.74	2815.54	1364.42	0	1549.8	18418.1	902.332	15038.1	7171.1	8045.89	2390.15	3216.02	328.263	610.221	53712	17521.7	6629.07
	Nuclear	0	0	0	0	16400.9	18793	6088.41	23164.3	0	0	0	0	21747.8	139305	0	0	12245.1	0	0	0	0	0	0	0	0	0	0	0	28863.8	0	15435.8	0	28529.3	3573.23	21914.3	72821.8	81182.4	83224.6
	PV	5600.83	33933.1	3260.67	39279.8	19722.1	994.989	18470.2	18399.7	265162	13033.8	1362.97	194415	6403.11	261085	34574.1	10215.8	41512.2	10042.1	230248	1820.6	2242.74	2059.41	123.419	1307.89	1607.36	4749.07	46238.9	1883.06	53922.8	44277.1	31771.3	7593.67	8944.48	9741.8	21296.8	68542.1	56037.6	62373.5
	Wind	209.776	18764.4	4174.47	20177	5834.41	293.379	4142.97	8312.19	237216	41038.4	11177.8	124045	15106	73472.7	22573.3	8638.79	7108.62	45918.7	54396.8	1939.91	15653.6	983.883	2955.26	798.211	2395.02	1009.78	57575.8	36827.7	116975	18320.1	14574.1	9837.42	58584.4	5769.89	1524.28	95735.2	23300.1	239122
	Run-of river	1361.04	20015.7	346.947	329.876	633.6	245.715	18730.4	548.561	13969	14.463	7.89476	3171.6	17600.8	30876.4	213.415	520.557	138.743	660.74	24976.2	214.909	495.567	124.297	3371.07	369.17	341.261	9.22146	108.927	27236.4	1165.87	3273.04	7180.53	8522.6	46312.3	4432.1	1061.14	20530.4	498.11	5365.39
	Hydro Storage	4518.96	10921	1800.35	0	2219.7	0	37359.8	1165.11	5328.15	0	0	37720.7	0	26536.3	1747.18	1811.18	107.459	72.5244	11713.7	299.626	19.2471	55.7982	0	0	385.909	494.973	0	118137	1271.46	1878.13	9150.43	1998.26	23288.6	0	3362.34	54418.1	13333.1	17.0842
	Other RES	59.603	2984.28	51.0883	3024.07	1415.35	763.798	5096.06	4694.24	28201.3	4190.48	1012.07	13032.6	12077.5	16662.9	1591.73	837.976	2482.28	917.599	13428.2	149.008	896.486	217.476	794.356	105.003	0	106.594	3278.32	199.685	16739.2	4110.68	1971.86	248.55	8128.76	593.109	1495.05	9791.93	976.887	74707
	Pumped storage	-30.278	-6490.54	-1370.76	-733.099	-864.95	0	-3507.03	-661.404	-4196.82	-30.2414	-35.059	-5706.21	-87.2924	-4244.48	-1148.08	-663.518	-802.747	-2117.2	-7112.37	0	-677.119	-622.423	-18.5146	0	-4.48345	-310.688	-2912.32	-730.332	-2105.41	-4512.1	-1024.22	-544.988	-74.5806	-531.019	-676.351	-446.32	-1368.57	-4766.58
	Missing production	2.79688e-07	2.9601e-07	2.79765e-07	3.02925e-07	2.78761e-07	2.82595e-07	2.90415e-07	2.78651e-07	2.93681e-07	2.699e-07	1.1074e-07	2.86877e-07	2.81793e-07	3.42588e-07	2.79414e-07	2.79312e-07	2.79401e-07	2.77147e-07	2.97642e-07	2.79598e-07	2.718e-07	2.78472e-07	1.66767e-07	1.54826e-07	2.79564e-07	2.2164e-07	2.96513e-07	2.79622e-07	2.8785e-07	2.76242e-07	2.79298e-07	2.79556e-07	2.81397e-07	2.79779e-07	2.7819e-07	3.08383e-07	2.82663e-07	2.78494e-07
	Net import	-1087.96	-7051.63	7220.06	41315.8	-10773.3	25351	-24004.1	15976.7	55508.3	-1864.28	-1673.3	-44013.3	32078.4	-30867.2	1110.58	-908.499	-369.724	-5750.84	35470.6	3582	-7141.93	3340.4	-122.111	-61.9099	178.351	3617.53	37371.5	-25461	-15283.2	992.199	-10590.2	10465.8	-17630.5	-3240.74	-14424.2	4416.5	4867.48	-60543
	Consumption	10739	77955.1	15488.6	110746	35389.5	50433	67973.1	77666.9	624359	58915	12967.2	312986	106524	506692	67510.5	20349.5	60262.6	54113.4	384515	8370.05	13603.9	8375.69	9615.51	6213.41	4712.94	10839.3	155378	152473	214310	60468.8	73756.2	39274.1	154037	19910.4	34797.4	399361	193010	384723
	Net import ratio	-0.10131	-0.0904575	0.466153	0.373069	-0.304422	0.502666	-0.353142	0.205708	0.0889045	-0.0316436	-0.129041	-0.140624	0.301137	-0.0609191	0.0164505	-0.0446449	-0.00613521	-0.106274	0.0922475	0.427954	-0.52499	0.39882	-0.0126994	-0.00996392	0.0378428	0.333741	0.240521	-0.166987	-0.0713133	0.0164084	-0.143584	0.26648	-0.114456	-0.162766	-0.41452	0.0110589	0.0252188	-0.157368
	CO2 emission, kt	149.182	3335.04	536.991	4347.62	892.904	1427.35	2935.71	3082.23	21527.7	1399.83	672.203	5942.66	1574.98	6059.74	3569.31	279.845	526.958	2303.92	17326.8	377.986	940.412	861.395	994.181	2866.93	0	531.096	6574.26	309.763	10423.8	2509.21	2924.03	1125.66	1100.39	362.084	226.058	39620.6	7335.18	2367.53
	RES share (%)	1.09417	1.11113	0.621975	0.567161	0.84277	0.045563	1.23283	0.426435	0.880706	0.989173	1.04578	1.18978	0.480524	0.806472	0.899115	1.0823	0.852092	1.06465	0.870612	0.528557	1.41927	0.410816	0.753377	0.415275	1.00352	0.587641	0.689945	1.20864	0.886913	1.18837	0.876511	0.718043	0.94301	1.03147	0.825913	0.62354	0.487777	0.991843

## Sheet: 2040_High_PV_70_30
	Year	2040	2040	2040	2040	2040	2040	2040	2040	2040	2040	2040	2040	2040	2040	2040	2040	2040	2040	2040	2040	2040	2040	2040	2040	2040	2040	2040	2040	2040	2040	2040	2040	2040	2040	2040	2040	2040	2040
	Country	AL	AT	BA	BE	BG	BY	CH	CZ	DE	DK	EE	ES	FI	FR	GR	HR	HU	IE	IT	KO	LT	LU	LV	MD	ME	MK	NL	NO	PL	PT	RO	RS	SE	SI	SK	TR	UA	UK
Prices, €/MWh	Baseload price, €/MWh	61.1341	55.9473	60.5263	54.3914	61.1605	99.8558	50.5901	57.5794	54.035	50.3568	61.4414	32.2335	63.3587	43.0574	61.1187	60.4797	60.1954	27.2685	62.5149	61.3944	58.9915	54.0425	61.4418	60.7853	60.5584	61.2642	54.1885	33.8436	51.3066	32.0921	60.5659	60.4918	46.9506	60.6395	55.7665	81.7235	65.0493	33.1496
	Peakload price, €/MWh	32.831	38.9491	33.9681	37.9994	32.9584	117.924	36.7074	40.3156	38.287	35.3336	60.3366	12.3739	65.0292	20.9127	32.6676	33.8403	33.2706	15.7984	30.2509	33.3576	54.987	38.3005	60.337	34.8514	32.9598	32.9962	38.3606	28.2977	36.8438	12.7257	34.2174	33.9642	39.3589	33.3238	31.4469	77.4216	45.9364	19.6867
	PV market value, €/MWh	7.14399	15.4607	7.60676	14.0512	6.72773	87.4906	14.8196	14.463	15.3745	17.8631	35.0156	1.88686	33.6945	5.89261	16.0029	11.0294	10.9901	8.89648	5.15474	6.76173	33.9792	17.3458	38.5392	7.91691	5.92679	9.40464	12.3193	17.9161	16.1069	5.06296	9.99314	9.73092	19.1431	5.71105	17.1392	58.8413	16.6718	6.62276
	Wind market value, €/MWh	63.7815	58.9109	60.4212	57.601	64.3032	104.069	57.257	55.2557	53.2374	51.8608	60.3959	32.9666	57.5501	45.4378	64.9045	63.2451	61.148	29.0217	63.0909	65.1593	60.2496	53.243	63.0555	65.4741	60.8641	61.1662	50.7186	34.3447	57.5608	37.0073	61.0179	61.0736	45.299	61.0471	57.9976	81.3239	70.7117	31.1438
Capacity mix, MW	Coal and lignite	0	0	980	0	0	0	0	0	8780.36	35	301	92.276	308	0	660	0	0	0	5190	540	0	0	0	1600	0	0	274	0	9820	0	0	698.5	0	600	0	18839	2467	0
	Natural gas and other fossil	100	5398.2	0	6931	1979	7390.78	4093.3	4929.2	32433.4	2200	300	13121.3	1583.8	19558	5085.2	559	1648	4605	26350.6	100	1055	1100	760	1932	0	672	10253	1600	10607	6057.66	3353	1000	2400	530	680	13131.2	6000	17921.4
	Nuclear	0	0	0	0	3080	2388	1275	4164	0	0	0	0	2890	31199	0	0	2400	0	0	0	0	0	0	0	0	0	0	0	6000	0	2814	0	4973	688	4142	9280	13415	23973
	PV	4261.55	28324.5	2989.73	33115.9	14566.2	731.486	14498.2	15135.3	217981	12928.6	1311.48	175583	5982.96	231452	25371.3	8111.12	40236.3	11211.6	176763	1535.98	2046.8	2088.16	113.89	1258.35	1194.32	3769.47	40713.4	1947.61	47228.6	27635.3	24202.1	5817.65	8921.96	8265.55	18856.8	40917.1	42269.1	56341.5
	Wind	76.838	10550.7	1719.41	10174	2600.9	182.9	2323.41	4365.19	118050	15749.8	6390.15	92077.4	6863.78	44190.7	8066.73	3136.88	5499.59	17416.7	31789	1240.43	10190.5	611.862	1962.42	468.964	865.372	595.81	25391.5	12242	81055.6	14602.3	8538.92	6012.26	25429.6	2004.46	1048.02	31344.7	14571.5	82296.6
	Run-of river	532.8	5897	297	105.8	549	96.767	5531.31	360	3841	7	4	1239	3225	11196	352	442	39	217	10507	53	133	25	1689	147	354.685	14	38	5801	483	2973	2869.57	2069	10889.3	1193.86	443	7755	195	1918.88
	Hydro Storage	1728.2	3161	1488	0	1843	0	10816.3	753	1429	0	0	13544	0	8911	2673	1497	28	22	4441	74	5	11	0	0	385	723.76	0	25385	498	1576	3467.43	477	5444.67	0	1324	20536	5051	5.92645
	Other RES	14	930.154	12	608.6	281.054	170.6	1197	944	5662	1290.03	211	2671.14	2336	2833.55	407.472	179.3	591	151.181	3099.06	35	189	38.358	182.313	29.5	0	19	543.555	50.6391	2689.2	891.311	520.248	60.908	3363	157.746	304	2300	348	17552.8
	Pumped storage	109.376	8478	1551	1307	1404	0	4914.45	1175	6442	322.562	211.892	6166	856.956	5589	1379	822	2728.81	2152	8409	0	900	1296	49.1368	0	12.7606	333	9735.47	1392	2519	4515	1257.77	628	91	625	1017	1400	1563	5033
	DSM	203.97	1463.83	294.784	2075.15	668.834	963.647	1284.56	1468.57	11677.5	1107.01	247.348	5849.52	2030.81	9630.18	1286.74	388.199	1135.9	1014.34	7238.99	159.238	258.778	157.628	183.171	117.436	90.1037	205.907	2921.19	2859.98	4033.94	1130.9	1393.07	747.75	2906.5	375.157	656.151	7570.1	3641.74	7203.75
Electricity mix, GWh	Coal and lignite	0	0	482.753	0	0	0	0	0	4768.31	30.8329	307.704	6.6843	229.469	0	140.62	0	0	0	2309.54	262.236	0	0	0	2564.69	0	0	87.2127	0	6136.72	0	0	250.658	0	199.074	0	23302.7	1403.69	0
	Natural gas and other fossil	446.139	9909.28	0	12694.5	2554.59	4218.27	8655.69	9067.22	49855.1	4127.14	1175.04	17332.7	3946.26	17443.7	9888.92	697.247	1458.07	6937.47	40338.8	370.25	2696.69	2574.68	2823.37	1338.28	0	1587.2	18640.8	886.651	15355	7278.88	8099.93	2273.86	3344.1	319.039	607.7	53754.9	17076.6	6672.29
	Nuclear	0	0	0	0	16601.3	18796	6217.15	23368.8	0	0	0	0	21704.3	142330	0	0	13208.6	0	0	0	0	0	0	0	0	0	0	0	28782.3	0	15693	0	27969	3593.48	22322.8	72743.4	82030.7	81902.9
	PV	5391.47	33291.5	3277.12	39186.3	19957.9	1001.76	18671.9	18370.6	265609	12881.3	1375.9	190961	6361.61	257652	34005.1	10563.2	40998.3	10039.5	226589	1879.36	2269.01	2006.1	120.31	1270.74	1600.94	4878.19	45953.2	1876.77	54691.1	43372	30841.7	7720.5	8952.11	9552.05	20870.7	69098.9	55658	62664
	Wind	208.187	18577.2	4165.85	20028.8	5789.91	293.379	4145.71	8342.27	237626	40793.1	11221.3	125699	15111.3	73828.9	22496.5	8673.78	7152.4	45867.7	54647.8	1933	15696.3	963.817	2881.82	793.988	2384.35	1012.22	57707	36767.2	115698	18074.5	14495	9854	58695.5	5737.79	1526.59	95725.8	23034.8	237754
	Run-of river	1357.31	19937.9	347.289	329.04	633.048	245.715	18728.4	548.519	13984.8	14.4661	7.89612	3183.19	17618.8	31037.6	213.454	521.373	138.689	658.862	25068.7	215.331	496.693	123.81	3355.44	368.076	340.945	9.23218	108.887	27223.1	1162.24	3240.53	7173.28	8529.26	46376.1	4425.27	1062.34	20525.3	496.945	5360.83
	Hydro Storage	4547.75	10920.3	1800.35	0	2219.71	0	37359.9	1165.07	5328.14	0	0	37960.7	0	26640.2	1747.18	1811.19	107.474	72.5255	11713.8	300.081	19.2464	55.8022	0	0	385.909	494.973	0	118092	1271.46	1878.15	9150.37	2002.61	23288.5	0	3362.19	54418.2	13333	17.0842
	Other RES	59.603	2984.28	51.0883	3024.07	1415.35	763.798	5096.06	4694.24	28201.3	4190.48	1012.07	13032.6	12077.5	16662.9	1591.73	837.976	2482.28	917.599	13428.2	149.008	896.486	217.476	794.356	105.003	0	106.594	3278.32	199.685	16739.2	4110.68	1971.86	248.55	8128.76	593.109	1495.05	9791.93	976.887	74707
	Pumped storage	-30.3732	-6413.57	-1355.93	-730.532	-852.411	0	-3473.36	-654.089	-4173.78	-30.9285	-37.4847	-5618.98	-88.8019	-4175.87	-1137.49	-653.731	-791.295	-2110.56	-6975.03	0	-671.236	-617.514	-18.9943	0	-4.54745	-309.268	-2886.72	-724.618	-2086.41	-4416.56	-1010.71	-538.922	-74.9348	-522.233	-669.372	-473.255	-1363.61	-4793
	Missing production	7.6776e-07	9.55547e-07	7.85757e-07	9.09636e-07	7.97928e-07	8.09387e-07	1.04743e-06	8.02484e-07	8.84504e-07	8.00935e-07	5.56208e-08	7.97894e-07	8.00284e-07	9.40432e-07	8.0322e-07	1.85225e-07	8.01397e-07	7.98906e-07	9.81221e-07	8.02104e-07	7.93434e-07	8.00934e-07	7.37484e-07	7.95352e-07	8.01544e-07	-1.81012e-07	8.84081e-07	6.08987e-07	8.94494e-07	8.00818e-07	9.21167e-07	8.03594e-07	7.98192e-07	8.01682e-07	8.15627e-07	8.39056e-07	6.53466e-07	8.20054e-07
	Net import	-913.615	-6599.66	7257.15	41261	-11284.3	25320.3	-24543.2	15527.8	53714.7	-1629.37	-1784.25	-43526.5	31812.8	-31561.4	1518.47	-1237.68	-959.502	-6066.07	37375.1	3521.24	-7264.47	3339.76	-42.9333	-29.2454	193.069	3436.75	37128	-25854.9	-15394.7	1636.04	-9928.89	10436	-17740.1	-3004.98	-14429.7	4409.53	5017.5	-59109.9
	Consumption	10738.4	77947.1	15491.2	110734	35388.8	50437	67985.9	77672.5	624301	58907.8	12967.8	312940	106495	506729	67510.1	20353.2	60272.4	54099.1	384461	8369.73	13604.8	8374.89	9615.99	6214.33	4713.23	10838.9	155360	152436	214312	60459.5	73768.2	39281.9	153963	19913.2	34805.1	399472	193011	384616
	Net import ratio	-0.0850793	-0.0846684	0.468468	0.372615	-0.318865	0.502018	-0.361004	0.199913	0.0860396	-0.0276596	-0.13759	-0.139089	0.298726	-0.0622846	0.0224925	-0.06081	-0.0159194	-0.112129	0.0972144	0.420711	-0.533962	0.398783	-0.00446478	-0.00470612	0.0409631	0.317075	0.238981	-0.169612	-0.0718331	0.0270601	-0.134596	0.265669	-0.115223	-0.150904	-0.414586	0.0110384	0.0259959	-0.153685
	CO2 emission, kt	149.794	3427.6	477.109	4408.83	919.204	1433.58	2970.92	3140.97	21590.4	1438.67	708.819	6039.12	1631.54	6000.42	3601.74	254.524	528.658	2403.85	17567.2	379.94	953.279	881.597	997.229	2892.84	0	542.868	6653.37	304.423	10629.7	2546.02	2943.82	1056.53	1144.59	322.197	225.018	39592.6	7164.54	2382.07
	RES share (%)	1.07691	1.09961	0.622396	0.565033	0.848176	0.0456936	1.23558	0.426414	0.882186	0.982541	1.05007	1.18501	0.480484	0.800866	0.889556	1.10094	0.844153	1.0639	0.86211	0.534877	1.42433	0.402035	0.743753	0.40838	0.999768	0.599803	0.689029	1.20811	0.884515	1.16898	0.862596	0.721832	0.944647	1.01984	0.813586	0.624725	0.484425	0.989304

## Sheet: 2040_High_PV_80_20
	Year	2040	2040	2040	2040	2040	2040	2040	2040	2040	2040	2040	2040	2040	2040	2040	2040	2040	2040	2040	2040	2040	2040	2040	2040	2040	2040	2040	2040	2040	2040	2040	2040	2040	2040	2040	2040	2040	2040
	Country	AL	AT	BA	BE	BG	BY	CH	CZ	DE	DK	EE	ES	FI	FR	GR	HR	HU	IE	IT	KO	LT	LU	LV	MD	ME	MK	NL	NO	PL	PT	RO	RS	SE	SI	SK	TR	UA	UK
Prices, €/MWh	Baseload price, €/MWh	61.7721	56.7996	61.8541	54.8587	61.8436	100.113	52.392	58.3297	54.8377	51.1345	61.8755	33.6042	63.8934	44.2443	61.8112	61.7918	61.2547	28.0147	63.4865	62.1456	59.6928	54.8398	61.8762	62.103	61.7514	61.9025	54.7785	35.873	51.7431	33.54	61.8788	61.7886	48.2143	61.8301	56.6268	80.6407	66.5604	34.0525
	Peakload price, €/MWh	33.8366	39.339	35.3674	38.1391	34.0647	117.15	37.2695	40.5898	38.6867	35.5617	60.4454	13.166	65.4129	21.4403	33.8027	35.1948	34.16	16.1852	31.494	34.5844	55.4123	38.6881	60.4457	36.3051	34.3572	34.057	38.5629	29.8644	36.8062	13.554	35.5764	35.3672	40.8099	34.255	32.1806	75.9277	46.9136	20.1106
	PV market value, €/MWh	7.17841	15.2459	8.13992	14.0553	6.94125	86.9704	14.7347	14.4012	15.1767	17.6286	34.7233	2.11143	34.0382	6.30451	16.3522	10.7924	11.0667	8.99754	5.2419	7.08994	33.9038	17.3836	38.1733	8.24483	6.10121	9.64726	12.4118	19.3436	15.6419	5.38523	10.3121	10.2069	20.5642	5.93847	17.1999	56.4502	16.9466	6.96833
	Wind market value, €/MWh	64.3497	59.8962	61.5716	58.1727	64.9345	104.353	58.3981	55.4048	54.0303	52.5809	60.6726	34.2306	57.9926	46.1372	65.3219	64.2805	62.0825	29.2524	64.1282	65.8586	60.6628	53.8211	63.4207	66.2606	61.8757	61.7452	51.1397	36.137	57.7665	38.5491	62.4383	62.2615	46.2574	61.8946	58.9598	80.1389	71.7173	31.3829
Capacity mix, MW	Coal and lignite	0	0	980	0	0	0	0	0	8780.36	35	301	92.276	308	0	660	0	0	0	5190	540	0	0	0	1600	0	0	274	0	9820	0	0	698.5	0	600	0	18839	2467	0
	Natural gas and other fossil	100	5398.2	0	6931	1979	7390.78	4093.3	4929.2	32433.4	2200	300	13121.3	1583.8	19558	5085.2	559	1648	4605	26350.6	100	1055	1100	760	1932	0	672	10253	1600	10607	6057.66	3353	1000	2400	530	680	13131.2	6000	17921.4
	Nuclear	0	0	0	0	3080	2388	1275	4164	0	0	0	0	2890	31199	0	0	2400	0	0	0	0	0	0	0	0	0	0	0	6000	0	2814	0	4973	688	4142	9280	13415	23973
	PV	4261.55	28324.5	2989.73	33115.9	14566.2	731.486	14498.2	15135.3	217981	12928.6	1311.48	175583	5982.96	231452	25371.3	8111.12	40236.3	11211.6	176763	1535.98	2046.8	2088.16	113.89	1258.35	1194.32	3769.47	40713.4	1947.61	47228.6	27635.3	24202.1	5817.65	8921.96	8265.55	18856.8	40917.1	42269.1	56341.5
	Wind	76.838	10550.7	1719.41	10174	2600.9	182.9	2323.41	4365.19	118050	15749.8	6390.15	92077.4	6863.78	44190.7	8066.73	3136.88	5499.59	17416.7	31789	1240.43	10190.5	611.862	1962.42	468.964	865.372	595.81	25391.5	12242	81055.6	14602.3	8538.92	6012.26	25429.6	2004.46	1048.02	31344.7	14571.5	82296.6
	Run-of river	532.8	5897	297	105.8	549	96.767	5531.31	360	3841	7	4	1239	3225	11196	352	442	39	217	10507	53	133	25	1689	147	354.685	14	38	5801	483	2973	2869.57	2069	10889.3	1193.86	443	7755	195	1918.88
	Hydro Storage	1728.2	3161	1488	0	1843	0	10816.3	753	1429	0	0	13544	0	8911	2673	1497	28	22	4441	74	5	11	0	0	385	723.76	0	25385	498	1576	3467.43	477	5444.67	0	1324	20536	5051	5.92645
	Other RES	14	930.154	12	608.6	281.054	170.6	1197	944	5662	1290.03	211	2671.14	2336	2833.55	407.472	179.3	591	151.181	3099.06	35	189	38.358	182.313	29.5	0	19	543.555	50.6391	2689.2	891.311	520.248	60.908	3363	157.746	304	2300	348	17552.8
	Pumped storage	109.376	8478	1551	1307	1404	0	4914.45	1175	6442	322.562	211.892	6166	856.956	5589	1379	822	2728.81	2152	8409	0	900	1296	49.1368	0	12.7606	333	9735.47	1392	2519	4515	1257.77	628	91	625	1017	1400	1563	5033
	DSM	203.97	1463.83	294.784	2075.15	668.834	963.647	1284.56	1468.57	11677.5	1107.01	247.348	5849.52	2030.81	9630.18	1286.74	388.199	1135.9	1014.34	7238.99	159.238	258.778	157.628	183.171	117.436	90.1037	205.907	2921.19	2859.98	4033.94	1130.9	1393.07	747.75	2906.5	375.157	656.151	7570.1	3641.74	7203.75
Electricity mix, GWh	Coal and lignite	0	0	469.854	0	0	0	0	0	4261.75	30.177	314.937	6.6843	230.54	0	140.62	0	0	0	2331.89	263.764	0	0	0	2544.08	0	0	88.2546	0	5756.82	0	0	252.777	0	199.299	0	23228.9	1436.84	0
	Natural gas and other fossil	446.899	9939.42	0	13034.2	2551.53	4237.64	8729.56	8986.12	51277.8	4162.74	1199.61	17661.3	4087.55	17188.4	10015.3	670.1	1339.32	7234.28	41877.8	370.713	2816.29	2606.33	2827.96	1338.25	0	1588.17	19138.5	879.201	15789.4	7479.6	8341.4	2095.81	3514.37	350.419	628.897	54059	17320	6691.1
	Nuclear	0	0	0	0	16660.4	18806.7	6476.63	23812.9	0	0	0	0	21761.2	145352	0	0	13268.3	0	0	0	0	0	0	0	0	0	0	0	29913.5	0	15970.8	0	27778.1	3678.44	22672	72491.8	82548.2	82615
	PV	5485.15	34133.1	3226.8	39168.5	19362.7	1008.53	18076.8	18464.8	263513	13044.6	1373.11	189026	6319.41	251684	33535.8	10258.6	39838.7	10046.2	223737	1815.63	2240.02	2065.78	125.056	1327.7	1631.72	4893.7	45592.8	1891.76	54270.4	42580.9	30608.4	7796.25	8983.99	9257.94	20492.7	69627.3	55233.4	62453.5
	Wind	208.309	18818.2	4181.09	20168.8	5761.28	293.379	4078.45	8362.12	234871	40915.2	11157.4	127493	15078.6	73289.8	22652	8644.52	7174.54	46006.5	54645	1947.07	15712.8	981.309	2908.18	797.721	2381.09	1012.34	57313.6	36806.5	115240	17979.9	14452.1	9777.55	58703.5	5719.89	1552.72	95733.9	22946.3	238779
	Run-of river	1359.27	19995.3	345.86	329.097	628.915	245.715	18618.4	548.215	13906.7	14.4826	7.88905	3193.46	17604.4	30964.1	213.79	519.121	138.793	658.719	25071.7	214.228	495.308	124.304	3372.51	369.282	341.524	9.24988	108.634	27223.8	1161.05	3245.21	7166.18	8534.7	46394.2	4410.75	1064.57	20515.1	494.783	5354.99
	Hydro Storage	4557.58	10920	1800.33	0	2219.72	0	37359.6	1163.82	5328.12	0	0	38173.4	0	26668.4	1747.18	1811.17	107.477	72.5272	11714.4	301.084	19.2468	55.8409	0	0	385.908	494.973	0	118085	1271.46	1878.2	9150.53	2008.31	23288.5	0	3362.16	54417.6	13333.1	17.0842
	Other RES	59.603	2984.28	51.0883	3024.07	1415.35	763.798	5096.06	4694.24	28201.3	4190.48	1012.07	13032.6	12077.5	16662.9	1591.73	837.976	2482.28	917.599	13428.2	149.008	896.486	217.476	794.356	105.003	0	106.594	3278.32	199.685	16739.2	4110.68	1971.86	248.55	8128.76	593.109	1495.05	9791.93	976.887	74707
	Pumped storage	-29.9017	-6413.87	-1330.68	-721.093	-835.886	0	-3462.28	-646.992	-4155.6	-30.9738	-37.1162	-5527.17	-89.3523	-4084.29	-1124.96	-641.652	-771.088	-2064.16	-6796.97	0	-669.363	-611.858	-18.8823	0	-4.50638	-302.533	-2819.04	-736.39	-2054.41	-4336.5	-986.644	-529.527	-76.2315	-512.022	-662.617	-506.502	-1336.85	-4730.82
	Missing production	2.19914e-07	2.68e-07	2.23713e-07	2.3122e-07	2.13436e-07	2.22354e-07	2.66508e-07	2.19278e-07	2.18093e-07	2.17318e-07	8.05913e-08	2.49352e-07	2.17611e-07	2.44409e-07	2.20292e-07	2.24359e-07	2.20384e-07	2.16326e-07	2.53764e-07	2.203e-07	2.11837e-07	2.18092e-07	1.31174e-07	7.58831e-08	2.20292e-07	2.26729e-07	2.25355e-07	2.16106e-07	2.16963e-07	2.29775e-07	2.30748e-07	2.2037e-07	2.16783e-07	2.20296e-07	2.19843e-07	2.5051e-07	2.34011e-07	2.16598e-07
	Net import	-1031.07	-7918.38	7264.26	40643.4	-10776.1	25272.4	-24245.9	14957.6	56814.5	-2002	-1757.87	-44761.7	31632.9	-28756.2	1599.08	-910.033	156.334	-6595.56	37932.5	3560.96	-7381.61	3216.13	-103.279	-77.4225	158.347	3401.71	37160.5	-26356	-15811.9	1847.28	-10251.6	10556.1	-18026.6	-2834.41	-14488	4507.24	4593.24	-61188.6
	Consumption	10736.6	77930.9	15485.7	110722	35382.9	50434.7	67954.5	77658.8	624173	58896	12966.6	312825	106482	506598	67497.8	20346.2	60255	54088.4	384352	8368.15	13602.5	8373.16	9615.12	6212.1	4711.78	10837.1	155338	152361	214292	60436.4	73742	39269	153912	19906.7	34797.3	399602	192938	384538
	Net import ratio	-0.0960331	-0.101608	0.469094	0.367076	-0.304556	0.501091	-0.356797	0.192607	0.0910235	-0.0339921	-0.135569	-0.143089	0.297073	-0.0567634	0.0236909	-0.0447274	0.00259454	-0.12194	0.0986922	0.425538	-0.542664	0.384099	-0.0107413	-0.0124632	0.0336067	0.313894	0.239223	-0.172984	-0.0737867	0.0305657	-0.13902	0.268814	-0.117123	-0.142385	-0.416355	0.0112793	0.0238068	-0.159122
	CO2 emission, kt	150.049	3435.44	463.959	4525.96	915.941	1440.04	2996.19	3110.98	21653.9	1450.27	724.452	6151.44	1679.94	5911.47	3641.42	244.623	485.073	2507.69	18148.7	381.584	995.114	892.418	998.804	2873.26	0	543.439	6827.13	301.888	10455.4	2617.03	3029.71	995.984	1202.34	333.703	232.786	39600.1	7279.65	2388.62
	RES share (%)	1.08693	1.11446	0.62026	0.566197	0.83057	0.04583	1.22478	0.427939	0.874468	0.987585	1.04503	1.1857	0.479706	0.788138	0.885073	1.08479	0.825522	1.0668	0.854937	0.529032	1.42355	0.411399	0.748831	0.41849	1.00604	0.601346	0.684272	1.20902	0.880489	1.15485	0.859062	0.722335	0.945337	1.00377	0.803717	0.625837	0.48194	0.991609

## Sheet: 2040_High_PV_90_10
	Year	2040	2040	2040	2040	2040	2040	2040	2040	2040	2040	2040	2040	2040	2040	2040	2040	2040	2040	2040	2040	2040	2040	2040	2040	2040	2040	2040	2040	2040	2040	2040	2040	2040	2040	2040	2040	2040	2040
	Country	AL	AT	BA	BE	BG	BY	CH	CZ	DE	DK	EE	ES	FI	FR	GR	HR	HU	IE	IT	KO	LT	LU	LV	MD	ME	MK	NL	NO	PL	PT	RO	RS	SE	SI	SK	TR	UA	UK
Prices, €/MWh	Baseload price, €/MWh	63.0243	58.2884	63.0406	56.3325	62.9935	101.234	53.6429	59.6815	56.2695	52.5886	63.2301	35.3306	66.2422	45.7897	62.972	63.0031	62.3083	28.9501	64.6258	63.3322	60.9878	56.27	63.2302	63.2003	62.9498	63.0782	56.2342	36.2837	53.0954	35.528	62.9759	62.9811	50.1277	62.9567	57.9373	78.9958	67.9838	34.9698
	Peakload price, €/MWh	34.9533	40.3066	36.2113	39.1392	35.1114	117.096	38.1988	41.5398	39.6818	36.7173	61.455	14.0705	66.8254	22.5604	34.8143	36.1079	34.85	17.0001	33.1063	35.6689	56.2148	39.6825	61.455	37.0507	35.3985	35.111	39.5479	30.2029	37.4801	14.7835	36.2795	36.211	41.8103	35.1614	33.0897	72.5999	47.9259	20.7619
	PV market value, €/MWh	7.1595	15.3225	8.23993	14.5872	7.06553	87.419	14.722	14.8314	15.1161	17.8912	35.2333	2.30603	35.1427	6.81715	16.4589	10.666	10.9827	9.42153	5.51479	7.22507	34.1975	17.7703	38.4678	8.1011	6.27375	9.79399	12.7877	19.1529	15.5588	5.96036	9.9618	10.3037	20.6261	5.96327	17.1936	51.3676	16.9401	7.23668
	Wind market value, €/MWh	65.5238	61.4428	62.6393	59.7219	66.0158	105.181	59.3535	56.4843	55.2585	53.9033	61.5139	35.6479	59.7697	47.3926	66.4323	65.0615	63.0972	30.8099	65.2443	66.9455	61.7994	54.9849	64.4685	67.2503	62.6344	62.7589	52.1578	36.4055	58.8477	40.3334	63.5847	63.288	47.6032	62.5127	60.2875	78.629	72.852	32.025
Capacity mix, MW	Coal and lignite	0	0	980	0	0	0	0	0	8780.36	35	301	92.276	308	0	660	0	0	0	5190	540	0	0	0	1600	0	0	274	0	9820	0	0	698.5	0	600	0	18839	2467	0
	Natural gas and other fossil	100	5398.2	0	6931	1979	7390.78	4093.3	4929.2	32433.4	2200	300	13121.3	1583.8	19558	5085.2	559	1648	4605	26350.6	100	1055	1100	760	1932	0	672	10253	1600	10607	6057.66	3353	1000	2400	530	680	13131.2	6000	17921.4
	Nuclear	0	0	0	0	3080	2388	1275	4164	0	0	0	0	2890	31199	0	0	2400	0	0	0	0	0	0	0	0	0	0	0	6000	0	2814	0	4973	688	4142	9280	13415	23973
	PV	4261.55	28324.5	2989.73	33115.9	14566.2	731.486	14498.2	15135.3	217981	12928.6	1311.48	175583	5982.96	231452	25371.3	8111.12	40236.3	11211.6	176763	1535.98	2046.8	2088.16	113.89	1258.35	1194.32	3769.47	40713.4	1947.61	47228.6	27635.3	24202.1	5817.65	8921.96	8265.55	18856.8	40917.1	42269.1	56341.5
	Wind	76.838	10550.7	1719.41	10174	2600.9	182.9	2323.41	4365.19	118050	15749.8	6390.15	92077.4	6863.78	44190.7	8066.73	3136.88	5499.59	17416.7	31789	1240.43	10190.5	611.862	1962.42	468.964	865.372	595.81	25391.5	12242	81055.6	14602.3	8538.92	6012.26	25429.6	2004.46	1048.02	31344.7	14571.5	82296.6
	Run-of river	532.8	5897	297	105.8	549	96.767	5531.31	360	3841	7	4	1239	3225	11196	352	442	39	217	10507	53	133	25	1689	147	354.685	14	38	5801	483	2973	2869.57	2069	10889.3	1193.86	443	7755	195	1918.88
	Hydro Storage	1728.2	3161	1488	0	1843	0	10816.3	753	1429	0	0	13544	0	8911	2673	1497	28	22	4441	74	5	11	0	0	385	723.76	0	25385	498	1576	3467.43	477	5444.67	0	1324	20536	5051	5.92645
	Other RES	14	930.154	12	608.6	281.054	170.6	1197	944	5662	1290.03	211	2671.14	2336	2833.55	407.472	179.3	591	151.181	3099.06	35	189	38.358	182.313	29.5	0	19	543.555	50.6391	2689.2	891.311	520.248	60.908	3363	157.746	304	2300	348	17552.8
	Pumped storage	109.376	8478	1551	1307	1404	0	4914.45	1175	6442	322.562	211.892	6166	856.956	5589	1379	822	2728.81	2152	8409	0	900	1296	49.1368	0	12.7606	333	9735.47	1392	2519	4515	1257.77	628	91	625	1017	1400	1563	5033
	DSM	203.97	1463.83	294.784	2075.15	668.834	963.647	1284.56	1468.57	11677.5	1107.01	247.348	5849.52	2030.81	9630.18	1286.74	388.199	1135.9	1014.34	7238.99	159.238	258.778	157.628	183.171	117.436	90.1037	205.907	2921.19	2859.98	4033.94	1130.9	1393.07	747.75	2906.5	375.157	656.151	7570.1	3641.74	7203.75
Electricity mix, GWh	Coal and lignite	0	0	482.542	0	0	0	0	0	4310.23	30.8376	357.824	6.6843	218.76	0	141.834	0	0	0	2419.93	265.142	0	0	0	2643.02	0	0	88.3046	0	5499.03	0	0	250.528	0	237.535	0	23598.8	1475.21	0
	Natural gas and other fossil	450.484	10376.5	0	13422	2518.46	4254.34	9045.42	9165.83	52509	4345.94	1231.01	18088.5	4192.86	17378.3	10100.5	644.756	1372.03	7824.18	43572.5	371.293	2855.42	2653.31	2838.95	1294.04	0	1592.99	19456.7	877.54	15864.9	7663.19	8670.24	2139.16	3701.9	394.305	601.671	54439.7	16913.7	6867.85
	Nuclear	0	0	0	0	17178.6	18815.8	6911.39	23934.5	0	0	0	0	21235.3	149336	0	0	13442.5	0	0	0	0	0	0	0	0	0	0	0	29957.3	0	15974.6	0	27696.7	3725.43	22784.1	72082.5	84025.6	85039.6
	PV	5325.32	33294.6	3295.26	38917.7	18872.4	1015.3	18523.1	18441.5	261926	12668	1375.18	188087	6284.02	245023	33351.2	10221.9	38768.7	9977.1	218893	1800.23	2265.26	1965.11	123.212	1320.35	1647.42	4661.19	45520.5	1872.79	54574.3	42061.2	30188.7	7830.31	8947.32	9261.84	19893.1	70168.4	54298.1	62203.4
	Wind	205.495	18661.9	4187.46	20122.5	5675.39	293.379	4089.69	8290.68	235972	40670.5	11117.6	127482	15095.8	73388.2	22474.6	8549.58	7206.8	45741.3	54523.5	1953.95	15645.4	970.202	2890.03	791.198	2389.46	1001.59	57212.3	36707.9	114443	17937.9	14496.5	9866.6	58768.3	5720.72	1536.58	95707	22677.9	236861
	Run-of river	1356.28	19921	347.809	328.638	626.52	245.715	18664	547.764	13882.3	14.4102	7.89825	3200.35	17595	31011.8	212.893	518.772	138.964	658.592	25117.8	214.602	495.536	123.755	3362.96	369.17	340.99	9.17226	108.391	27220.9	1158.65	3247.84	7172.92	8537.92	46373.8	4414.36	1062.36	20505	493.391	5344.49
	Hydro Storage	4575.08	10920.1	1800.32	0	2219.72	0	37358.9	1164.17	5327.35	0	0	38459.4	0	26668.6	1747.18	1811.16	107.486	72.5277	11714.6	301.985	19.2469	55.6608	0	0	385.909	494.973	0	118089	1271.46	1878.19	9150.3	2010.27	23288.6	0	3362.35	54418.5	13333.2	17.0842
	Other RES	59.603	2984.28	51.0883	3024.07	1415.35	763.798	5096.06	4694.24	28201.3	4190.48	1012.07	13032.6	12077.5	16662.9	1591.73	837.976	2482.28	917.599	13428.2	149.008	896.486	217.476	794.356	105.003	0	106.594	3278.32	199.685	16739.2	4110.68	1971.86	248.55	8128.76	593.109	1495.05	9791.93	976.887	74707
	Pumped storage	-29.5539	-6318.18	-1314.85	-712.988	-822.683	0	-3383.99	-639.326	-4141.38	-32.1467	-38.407	-5386.87	-91.2185	-4042.31	-1116.5	-633.964	-744.628	-2047.63	-6687.71	0	-657.923	-603.796	-17.9767	0	-4.44386	-297.844	-2759.9	-733.572	-2021.88	-4261.9	-972.488	-519.684	-78.3656	-506.658	-655.554	-548.738	-1300.11	-4694.26
	Missing production	6.76693e-09	1.90613e-12	-1.03775e-10	1.89671e-12	-4.99842e-09	-4.20351e-13	3.0468e-11	-1.61572e-12	1.92075e-12	-3.10406e-12	-2.30211e-11	1.77929e-12	5.82223e-12	2.02606e-12	-6.52575e-10	3.72791e-12	-4.08684e-11	6.53413e-13	2.09636e-12	2.21365e-12	1.99288e-12	-6.02555e-13	1.11908e-11	-2.91191e-12	-2.05573e-13	3.55944e-10	1.31589e-12	-5.51879e-12	2.0084e-12	1.27052e-12	-8.79793e-11	2.13889e-11	-1.35091e-12	3.31465e-12	-1.1495e-11	1.71122e-12	1.69072e-11	1.76264e-12
	Net import	-898.697	-7506.11	7146.16	40411.9	-10742.8	25225.1	-25662.9	14670.8	55198	-1612.97	-1798.87	-45524	31907.3	-27177.4	1766.2	-778.286	914.498	-6887.54	40221	3557.47	-7405.38	3265.07	-101.191	-123.343	128.875	3623.52	36811.8	-26527.4	-15450.2	1723.83	-10279.5	10348.6	-18384	-3001.87	-13986.2	4310.18	4589.95	-61971.5
	Consumption	10733.1	77901.1	15481	110679	35373.1	50420.2	67933.8	77631.8	623936	58873	12962.2	312679	106419	506405	67477.1	20340	60237.8	54075.5	384226	8365.68	13598	8369.94	9611.84	6210.29	4710.33	10833.8	155278	152346	214216	60403.8	73721.1	39258.1	153844	19900.6	34785.5	399798	192870	384455
	Net import ratio	-0.0837314	-0.0963543	0.46161	0.365128	-0.3037	0.500298	-0.377763	0.188979	0.0884674	-0.0273975	-0.138778	-0.145594	0.299826	-0.0536673	0.0261748	-0.0382639	0.0151815	-0.127369	0.10468	0.425245	-0.544592	0.390095	-0.0105278	-0.0198611	0.0273601	0.334465	0.23707	-0.174125	-0.0721242	0.0285384	-0.139438	0.263604	-0.119498	-0.150843	-0.402071	0.0107809	0.0237981	-0.161193
	CO2 emission, kt	151.253	3586	476.615	4660.76	901.123	1445.6	3103.97	3172.32	22120	1513.72	778.381	6299.41	1703.02	5967.87	3668.65	235.38	497.928	2713.19	18785	383.12	1008.33	908.635	1002.36	2951.52	0	544.933	6936.92	301.319	10263.8	2681.28	3146.71	1008.51	1266.65	387.99	222.764	40041	7179.92	2456.14
	RES share (%)	1.07348	1.10117	0.625409	0.563731	0.814443	0.0459775	1.23255	0.426866	0.873982	0.977416	1.04247	1.18416	0.479728	0.775574	0.879966	1.07864	0.808533	1.06087	0.842414	0.528323	1.42094	0.398115	0.746012	0.41636	1.01135	0.57907	0.683415	1.20837	0.878491	1.14622	0.854305	0.725803	0.945809	1.00449	0.786231	0.626794	0.475861	0.986157

## Sheet: 2040_High_PV_100_0
	Year	2040	2040	2040	2040	2040	2040	2040	2040	2040	2040	2040	2040	2040	2040	2040	2040	2040	2040	2040	2040	2040	2040	2040	2040	2040	2040	2040	2040	2040	2040	2040	2040	2040	2040	2040	2040	2040	2040
	Country	AL	AT	BA	BE	BG	BY	CH	CZ	DE	DK	EE	ES	FI	FR	GR	HR	HU	IE	IT	KO	LT	LU	LV	MD	ME	MK	NL	NO	PL	PT	RO	RS	SE	SI	SK	TR	UA	UK
Prices, €/MWh	Baseload price, €/MWh	63.6682	58.6063	63.7426	56.7685	63.68	101.127	53.6174	60.0322	56.5524	52.8719	63.1891	36.4043	64.7553	46.1618	63.6663	63.7333	62.9895	29.2948	65.3591	63.9843	61.0231	56.5544	63.1894	63.9065	63.5718	63.7279	56.5307	39.0392	52.9608	36.3296	63.7582	63.7063	49.2999	63.5537	58.3464	77.7459	68.5698	36.3553
	Peakload price, €/MWh	36.1296	40.7481	37.2742	39.7314	36.2747	116.597	38.4742	41.6691	40.0911	37.1585	61.6586	15.4387	66.5293	23.6115	36.1229	37.25	35.7423	17.6006	34.4048	36.9112	56.4357	40.094	61.6588	37.9168	36.5898	36.2939	40.0266	32.0654	37.5659	16.0719	37.4737	37.2731	42.5078	36.2207	33.6755	69.7311	48.8199	22.2809
	PV market value, €/MWh	7.15542	14.9905	8.31727	14.5525	7.18378	86.7859	14.2528	14.7133	14.495	17.6749	34.5937	2.559	34.0756	6.83179	16.8438	9.93742	10.9108	9.08822	5.46825	7.38047	33.7528	17.4595	37.7905	7.92235	6.25056	9.91648	12.531	19.8307	14.8367	6.37536	9.87508	10.2756	20.3626	5.83128	17.0105	46.9453	16.5021	7.14376
	Wind market value, €/MWh	66.0506	61.4589	63.4711	59.9098	66.6247	105.101	58.6889	57.0025	55.5912	53.9435	61.6531	36.9919	59.5879	48.3967	67.1286	65.6643	63.9411	30.0452	65.9403	67.507	62.0806	55.4612	64.5435	67.959	63.4839	63.6289	52.6292	39.4872	58.358	41.1664	64.1501	64.2681	47.7286	63.3066	60.6116	77.3817	73.4039	33.9638
Capacity mix, MW	Coal and lignite	0	0	980	0	0	0	0	0	8780.36	35	301	92.276	308	0	660	0	0	0	5190	540	0	0	0	1600	0	0	274	0	9820	0	0	698.5	0	600	0	18839	2467	0
	Natural gas and other fossil	100	5398.2	0	6931	1979	7390.78	4093.3	4929.2	32433.4	2200	300	13121.3	1583.8	19558	5085.2	559	1648	4605	26350.6	100	1055	1100	760	1932	0	672	10253	1600	10607	6057.66	3353	1000	2400	530	680	13131.2	6000	17921.4
	Nuclear	0	0	0	0	3080	2388	1275	4164	0	0	0	0	2890	31199	0	0	2400	0	0	0	0	0	0	0	0	0	0	0	6000	0	2814	0	4973	688	4142	9280	13415	23973
	PV	4261.55	28324.5	2989.73	33115.9	14566.2	731.486	14498.2	15135.3	217981	12928.6	1311.48	175583	5982.96	231452	25371.3	8111.12	40236.3	11211.6	176763	1535.98	2046.8	2088.16	113.89	1258.35	1194.32	3769.47	40713.4	1947.61	47228.6	27635.3	24202.1	5817.65	8921.96	8265.55	18856.8	40917.1	42269.1	56341.5
	Wind	76.838	10550.7	1719.41	10174	2600.9	182.9	2323.41	4365.19	118050	15749.8	6390.15	92077.4	6863.78	44190.7	8066.73	3136.88	5499.59	17416.7	31789	1240.43	10190.5	611.862	1962.42	468.964	865.372	595.81	25391.5	12242	81055.6	14602.3	8538.92	6012.26	25429.6	2004.46	1048.02	31344.7	14571.5	82296.6
	Run-of river	532.8	5897	297	105.8	549	96.767	5531.31	360	3841	7	4	1239	3225	11196	352	442	39	217	10507	53	133	25	1689	147	354.685	14	38	5801	483	2973	2869.57	2069	10889.3	1193.86	443	7755	195	1918.88
	Hydro Storage	1728.2	3161	1488	0	1843	0	10816.3	753	1429	0	0	13544	0	8911	2673	1497	28	22	4441	74	5	11	0	0	385	723.76	0	25385	498	1576	3467.43	477	5444.67	0	1324	20536	5051	5.92645
	Other RES	14	930.154	12	608.6	281.054	170.6	1197	944	5662	1290.03	211	2671.14	2336	2833.55	407.472	179.3	591	151.181	3099.06	35	189	38.358	182.313	29.5	0	19	543.555	50.6391	2689.2	891.311	520.248	60.908	3363	157.746	304	2300	348	17552.8
	Pumped storage	109.376	8478	1551	1307	1404	0	4914.45	1175	6442	322.562	211.892	6166	856.956	5589	1379	822	2728.81	2152	8409	0	900	1296	49.1368	0	12.7606	333	9735.47	1392	2519	4515	1257.77	628	91	625	1017	1400	1563	5033
	DSM	203.97	1463.83	294.784	2075.15	668.834	963.647	1284.56	1468.57	11677.5	1107.01	247.348	5849.52	2030.81	9630.18	1286.74	388.199	1135.9	1014.34	7238.99	159.238	258.778	157.628	183.171	117.436	90.1037	205.907	2921.19	2859.98	4033.94	1130.9	1393.07	747.75	2906.5	375.157	656.151	7570.1	3641.74	7203.75
Electricity mix, GWh	Coal and lignite	0	0	458.432	0	0	0	0	0	4426.91	31.0388	277.721	6.6843	273.713	0	159.364	0	0	0	2450.63	250.208	0	0	0	2932.05	0	0	88.7485	0	5435.69	0	0	252.949	0	168.308	0	23605.5	1499.64	0
	Natural gas and other fossil	459.419	10972.5	0	13742.8	2638.92	4261.82	9358.84	9402.23	54076.3	4487.18	1246.83	19188.8	4432.95	18415.8	10344.3	660.047	1299.12	8014.08	45677	371.767	2971.58	2779.01	2856.38	1319.8	0	1658.57	19660.4	941.928	15967.9	7942.08	8747.24	2309.87	3871.92	406.821	607.043	54822.4	17227.2	7061.6
	Nuclear	0	0	0	0	17425.1	18814.8	6786.51	24198.3	0	0	0	0	21715.3	152988	0	0	13721.9	0	0	0	0	0	0	0	0	0	0	0	31105.8	0	16062.4	0	28152	3817.83	23212.4	71730.1	85106.8	84487.8
	PV	5221.81	32617.5	3323.9	39149.6	18609	1022.07	18690.4	18282.1	260042	12567.3	1367.21	184148	6234.3	239791	32623.5	10298.2	37735.2	9916.63	213859	1873.17	2272.27	2004.63	122.874	1309.27	1642.8	4951.35	45286.9	1856.31	53735.8	41217.1	29831.1	7682.53	8911.48	9141.22	19632.4	70685.9	53006.6	62389.4
	Wind	204.408	18591.2	4193.65	20062.7	5656.83	293.379	4126.8	8299.6	233530	40705.9	11008.2	128534	15096.2	73470.7	22356.2	8592.48	7207.82	45371.9	54605.9	1944.96	15888.9	976.786	2931.18	787.446	2400.3	1013.87	57532.5	36758.5	113994	18074.8	14457.4	9818.59	58736.2	5649.72	1538.83	95691.5	22448.3	236900
	Run-of river	1355.8	19847.4	348.154	328.647	624.781	245.715	18691	546.931	13847	14.4294	7.90032	3210.51	17599.3	31007.1	213.542	520.167	139.36	659.152	25147.6	214.712	495.356	124.056	3361.12	368.342	340.592	9.27118	108.416	27211	1156.55	3252.14	7173.57	8531.48	46339.2	4396.86	1063.59	20486.3	491.385	5357.87
	Hydro Storage	4580.99	10920.2	1800.24	0	2219.75	0	37359.1	1164.29	5327.24	0	0	38512.8	0	26668.8	1747.18	1811.1	107.487	72.5249	11715	302.444	19.2471	55.4943	0	0	385.918	494.973	0	118073	1271.46	1878.17	9150.21	2011.41	23288.5	0	3362.35	54416.4	13333.8	17.0842
	Other RES	59.603	2984.28	51.0883	3024.07	1415.35	763.798	5096.06	4694.24	28201.3	4190.48	1012.07	13032.6	12077.5	16662.9	1591.73	837.976	2482.28	917.599	13428.2	149.008	896.486	217.476	794.356	105.003	0	106.594	3278.32	199.685	16739.2	4110.68	1971.86	248.55	8128.76	593.109	1495.05	9791.93	976.887	74707
	Pumped storage	-29.3473	-6100.38	-1276.23	-715.408	-801.657	0	-3274.53	-640.664	-4148.23	-33.1775	-38.3959	-5234.61	-92.0981	-3913.85	-1105.78	-615.964	-732.98	-2011.48	-6514.37	0	-642.008	-606.815	-17.6638	0	-4.41568	-289.819	-2753.81	-731.823	-1970.11	-4154.78	-946.369	-505.789	-73.3249	-491.986	-648.706	-579.976	-1268.8	-4600.31
	Missing production	1.65204e-07	1.81168e-07	1.64389e-07	1.87873e-07	1.65875e-07	1.67508e-07	1.878e-07	1.54696e-07	1.80291e-07	1.59483e-07	6.91851e-08	1.76279e-07	1.67355e-07	1.9837e-07	1.65536e-07	1.67759e-07	1.6303e-07	8.37924e-08	1.71159e-07	1.65769e-07	1.62547e-07	1.65304e-07	9.33296e-08	9.94514e-08	1.65724e-07	1.11616e-07	1.80316e-07	2.17789e-07	1.73019e-07	1.54044e-07	1.64081e-07	2.12807e-07	1.93809e-07	1.65882e-07	1.61217e-07	1.77123e-07	1.70758e-07	1.66227e-07
	Net import	-816.037	-7587.97	7090.02	39794.3	-10872.4	25216.6	-26256.4	14264.3	57324.4	-1730.88	-1615.51	-44800.9	31255.6	-27478.4	2294.68	-943.823	1689.78	-6741.51	42350.4	3502.38	-7788.35	3089.61	-159.956	-424.703	119.377	3239.69	36384.5	-26971.8	-15491.5	1565.88	-10112	10345	-18999.3	-2857.4	-14180.5	4454.54	4618.51	-62770
	Consumption	10731.4	77893.4	15478.1	110665	35367.2	50422.4	67931.9	77624.9	623885	58867.7	12962.2	312585	106455	506342	67465.5	20336.1	60226.5	54069.3	384144	8364.32	13597.8	8369.3	9611.84	6209.11	4709.58	10832	155266	152225	214224	60390.8	73705.5	39251.7	153859	19897.3	34781.7	399950	192846	384298
	Net import ratio	-0.0760423	-0.0974148	0.458068	0.359593	-0.307414	0.500107	-0.386511	0.183759	0.0918829	-0.0294029	-0.124633	-0.143324	0.293603	-0.0542686	0.0340126	-0.0464111	0.028057	-0.124683	0.110246	0.418729	-0.572766	0.36916	-0.0166416	-0.0684	0.0253477	0.299084	0.234337	-0.177184	-0.0723146	0.0259291	-0.137194	0.263554	-0.123486	-0.143607	-0.4077	0.0111377	0.0239492	-0.163337
	CO2 emission, kt	154.253	3790.84	452.379	4767.79	944.584	1448.09	3210.44	3253.14	22759.8	1562.05	702.979	6678.53	1843.49	6326.61	3769.96	240.957	470.306	2778.94	19602.5	368.872	1048.9	951.666	1008.65	3232.25	0	567.034	7006.94	323.328	10250.2	2776.35	3173.39	1071.22	1324.52	322.661	224.727	40175.2	7310.36	2525.25
	RES share (%)	1.06442	1.09073	0.627793	0.565355	0.80656	0.0461097	1.23599	0.424956	0.867062	0.976395	1.03342	1.17548	0.479142	0.765492	0.867585	1.08477	0.791548	1.05305	0.829782	0.536122	1.43937	0.403671	0.750068	0.413918	1.01275	0.607093	0.684027	1.20938	0.872434	1.13482	0.849111	0.720798	0.94505	0.994151	0.77892	0.627758	0.468026	0.987181

## Sheet: 2040_REF_PV_50_50
	Year	2040	2040	2040	2040	2040	2040	2040	2040	2040	2040	2040	2040	2040	2040	2040	2040	2040	2040	2040	2040	2040	2040	2040	2040	2040	2040	2040	2040	2040	2040	2040	2040	2040	2040	2040	2040	2040	2040
	Country	AL	AT	BA	BE	BG	BY	CH	CZ	DE	DK	EE	ES	FI	FR	GR	HR	HU	IE	IT	KO	LT	LU	LV	MD	ME	MK	NL	NO	PL	PT	RO	RS	SE	SI	SK	TR	UA	UK
Prices, €/MWh	Baseload price, €/MWh	66.8896	62.7535	66.5277	60.758	66.8921	104.903	58.9269	64.1368	60.3566	55.9895	66.2494	34.0075	66.5123	46.3389	66.9013	66.5044	65.7838	31.0919	67.2175	67.359	63.5255	60.3576	66.2496	67.0777	66.6352	66.9537	60.3761	37.1052	56.1853	34.4941	66.5142	66.4525	49.2864	66.212	61.4018	90.574	69.4635	36.309
	Peakload price, €/MWh	44.5593	51.9147	45.6436	50.6498	44.6988	127.736	50.3703	52.9356	50.47	46.627	69.9533	14.5729	73.4624	27.4784	44.6315	45.5788	44.6001	22.3572	42.914	45.6745	63.5748	50.4716	69.9535	46.7825	45.5272	44.6941	50.5244	34.607	46.7615	15.97	45.8258	45.6433	47.207	44.5189	42.5088	91.7687	52.9578	26.1176
	PV market value, €/MWh	18.0656	29.1114	16.9373	27.1685	16.1691	99.0275	28.9487	27.7521	29.2396	30.1441	45.4979	3.02291	42.1129	9.39248	27.5424	18.2765	20.3212	17.4539	15.092	16.3725	44.2241	30.7438	48.5447	18.0095	13.3796	18.3364	25.3872	24.7395	28.1741	7.24728	21.5206	18.7605	27.8647	13.3202	27.3738	81.3464	24.405	14.5656
	Wind market value, €/MWh	70.9557	65.3177	66.8859	63.5485	71.3238	107.883	65.3605	62.4587	59.9289	57.4449	64.6186	34.9195	60.6557	48.8068	71.1729	70.491	67.8959	33.0711	68.0945	72.7593	64.8335	59.7955	67.966	72.774	68.0624	67.9451	57.5697	37.8303	62.2882	39.2197	67.258	67.8297	47.6863	67.454	64.535	90.8381	75.2331	33.947
Capacity mix, MW	Coal and lignite	0	0	980	0	0	0	0	0	8780.36	35	301	92.276	308	0	660	0	0	0	5190	540	0	0	0	1600	0	0	274	0	9820	0	0	698.5	0	600	0	18839	2467	0
	Natural gas and other fossil	100	5398.2	0	6931	1979	7390.78	4093.3	4929.2	32433.4	2200	300	13121.3	1583.8	19558	5085.2	559	1648	4605	26350.6	100	1055	1100	760	1932	0	672	10253	1600	10607	6057.66	3353	1000	2400	530	680	13131.2	6000	17921.4
	Nuclear	0	0	0	0	3080	2388	1275	4164	0	0	0	0	2890	31199	0	0	2400	0	0	0	0	0	0	0	0	0	0	0	6000	0	2814	0	4973	688	4142	9280	13415	23973
	PV	3165.72	21041.1	2220.94	24600.4	10820.6	543.389	10770.1	11243.4	161929	9604.11	974.24	130433	4444.49	171936	18847.2	6025.4	29889.8	8328.59	131310	1141.01	1520.48	1551.21	84.6038	934.772	887.208	2800.17	30244.2	1446.8	35084.1	20529.1	17978.7	4321.68	6627.75	6140.12	14007.9	30395.6	31399.9	41853.7
	Wind	76.838	10550.7	1719.41	10174	2600.9	182.9	2323.41	4365.19	118050	15749.8	6390.15	92077.4	6863.78	44190.7	8066.73	3136.88	5499.59	17416.7	31789	1240.43	10190.5	611.862	1962.42	468.964	865.372	595.81	25391.5	12242	81055.6	14602.3	8538.92	6012.26	25429.6	2004.46	1048.02	31344.7	14571.5	82296.6
	Run-of river	532.8	5897	297	105.8	549	96.767	5531.31	360	3841	7	4	1239	3225	11196	352	442	39	217	10507	53	133	25	1689	147	354.685	14	38	5801	483	2973	2869.57	2069	10889.3	1193.86	443	7755	195	1918.88
	Hydro Storage	1728.2	3161	1488	0	1843	0	10816.3	753	1429	0	0	13544	0	8911	2673	1497	28	22	4441	74	5	11	0	0	385	723.76	0	25385	498	1576	3467.43	477	5444.67	0	1324	20536	5051	5.92645
	Other RES	14	930.154	12	608.6	281.054	170.6	1197	944	5662	1290.03	211	2671.14	2336	2833.55	407.472	179.3	591	151.181	3099.06	35	189	38.358	182.313	29.5	0	19	543.555	50.6391	2689.2	891.311	520.248	60.908	3363	157.746	304	2300	348	17552.8
	Pumped storage	109.376	8478	1551	1307	1404	0	4914.45	1175	6442	322.562	211.892	6166	856.956	5589	1379	822	2728.81	2152	8409	0	900	1296	49.1368	0	12.7606	333	9735.47	1392	2519	4515	1257.77	628	91	625	1017	1400	1563	5033
	DSM	203.97	1463.83	294.784	2075.15	668.834	963.647	1284.56	1468.57	11677.5	1107.01	247.348	5849.52	2030.81	9630.18	1286.74	388.199	1135.9	1014.34	7238.99	159.238	258.778	157.628	183.171	117.436	90.1037	205.907	2921.19	2859.98	4033.94	1130.9	1393.07	747.75	2906.5	375.157	656.151	7570.1	3641.74	7203.75
Electricity mix, GWh	Coal and lignite	0	0	806.311	0	0	0	0	0	5929.6	28.4302	329.998	6.6843	243.391	0	424.536	0	0	0	4619.43	495.192	0	0	0	1044.35	0	0	115.768	0	6553.2	0	0	378.778	0	559.575	0	25908.8	1511.88	0
	Natural gas and other fossil	437.591	11510.4	0	14636.9	2865.97	4369.1	10586.1	10449.1	55673.7	4875.04	1255.53	18114.8	4324.53	20518.6	12119.3	900.643	1539.56	8156.34	43299	373.12	2926.42	2924.58	2828.15	1447.08	0	1716.68	21229.2	994.204	17937.3	7514.4	8642.3	2294.99	3829.97	294.14	670.729	65066.1	18077.9	7859.58
	Nuclear	0	0	0	0	18018	18805.2	8441.37	29326.1	0	0	0	0	22125.7	151965	0	0	13197.9	0	0	0	0	0	0	0	0	0	0	0	36607.6	0	16686.3	0	31912.9	3861.33	24205.5	73158.2	90733.5	111818
	PV	4994.85	27058	2747.3	30552.9	16640.1	734.105	14588.2	14281	201512	10492.6	1022.86	194532	4800.65	231868	31984.3	8502.02	41803.3	7823.39	213806	1475.46	1691.97	1847.56	93.2577	1095.99	1306.01	3792.59	35536.7	1425.54	41284.2	36137	26881.9	6215.85	6742.81	8042.69	18945.5	50503.3	42318.7	47729.5
	Wind	222.9	19330.1	4305.57	20811.6	6185.57	293.379	4235.96	8493.29	245030	42159.6	11148.2	133411	15134.8	79706.6	24428.2	8912.74	7995.85	47891.4	60643	2024.27	15985.6	1043.68	2939.94	828.955	2466.9	1030.4	59254.1	36899.4	119872	19297.2	15700.9	10117.8	58799.2	5947.98	1632	95735.2	24256.3	242070
	Run-of river	1405.6	20269.4	352.515	333.432	652.494	245.715	18975.9	552.904	14221.6	14.7106	7.90713	3252.24	17649.3	32113.2	222	531.618	145.402	669.451	25907.6	218.291	497.561	126.766	3374.91	373.189	345.664	9.29548	110.131	27289.2	1187.68	3338.3	7465.39	8656.91	46488.9	4511.9	1087.18	20530.4	506.536	5458.48
	Hydro Storage	4566.94	10920.5	1800.4	0	2219.81	0	37360.3	1165.5	5328.94	0	0	37923.1	0	26670.2	1747.18	1811.24	107.505	72.53	11714.5	308.676	19.2472	56.2339	0	0	385.866	494.973	0	118965	1271.46	1877.47	9153.32	2012.01	23289.4	0	3363.24	54424	13335	17.0873
	Other RES	59.603	2984.28	51.0883	3024.07	1415.35	763.798	5096.06	4694.24	28201.3	4190.48	1012.07	13032.6	12077.5	16662.9	1591.73	837.976	2482.28	917.599	13428.2	149.008	896.486	217.476	794.356	105.003	0	106.594	3278.32	199.685	16739.2	4110.68	1971.86	248.55	8128.76	593.109	1495.05	9791.93	976.887	74707
	Pumped storage	-25.2546	-5536.18	-1216.95	-547.849	-782.397	0	-2932.35	-494.139	-3496.09	-33.3993	-35.9352	-5590.48	-78.3953	-3980.09	-1017.58	-591.197	-627.624	-1975.42	-6528.96	0	-623.512	-480.77	-16.8619	0	-3.96142	-280.596	-1690.16	-608.956	-1938.17	-4356.19	-910.502	-482.913	-61.7268	-477.565	-562.305	-176.197	-1258.45	-4283.97
	Missing production	5.74181e-07	6.76395e-07	5.74205e-07	6.28011e-07	5.74455e-07	5.77593e-07	6.76034e-07	5.70452e-07	6.05607e-07	5.70059e-07	1.25913e-07	5.86104e-07	5.72852e-07	6.25351e-07	5.71253e-07	5.7265e-07	5.72301e-07	5.65394e-07	7.01914e-07	5.72981e-07	5.72734e-07	5.70619e-07	4.39469e-07	5.12295e-07	5.72975e-07	3.35931e-07	6.08833e-07	6.04453e-07	6.1304e-07	5.6741e-07	5.76978e-07	5.76239e-07	5.68781e-07	5.72712e-07	5.70286e-07	6.28766e-07	5.76499e-07	5.67886e-07
	Net import	-672.555	-5659.48	7073.77	45429.8	-10530.9	25274.3	-26476.9	11052.3	92087.9	-1766.81	-1547.07	-56400.9	31766.6	-27780.5	-1665.87	148.374	-3333.28	-7571.02	33718.1	3525.91	-7366.29	2840.46	-172.668	1474.31	360.077	4260.71	40776	-28330.9	-18727.2	6727.75	-9619.65	11062.2	-21493.4	-2626.18	-14892.8	4446.1	6929.71	-82320.1
	Consumption	10719.9	77780.5	15462.3	110521	35322.6	50360.9	67820.5	77518.3	623078	58806.7	12948.8	312774	106388	506205	67395	20315.4	60169.1	54039.9	383832	8354.26	13586.1	8358.83	9601.45	6202.43	4704.6	10820.3	155064	152301	213999	60415.5	73633.3	39208.6	153841	19879.2	34744.4	398421	192766	384268
	Net import ratio	-0.0627389	-0.0727622	0.457486	0.41105	-0.298135	0.501864	-0.390397	0.142577	0.147795	-0.0300443	-0.119475	-0.180324	0.298591	-0.0548799	-0.024718	0.00730354	-0.0553986	-0.140101	0.0878461	0.422049	-0.542194	0.339815	-0.0179836	0.237699	0.0765373	0.393769	0.262962	-0.186019	-0.0875107	0.111358	-0.130643	0.282137	-0.139712	-0.132107	-0.428639	0.0111593	0.0359489	-0.214226
	CO2 emission, kt	146.924	3982.09	792.257	5078.11	1044.94	1484.75	3633.81	3619.57	24599.7	1693.79	758.609	6332.8	1778.89	7062.49	4710.07	328.703	558.6	2823.33	20664.2	608.443	1032.64	1001.71	997.998	1484.85	0	593.32	7588.88	341.484	11885.3	2625.65	3142.33	1190.68	1310.97	676.591	248.523	45902.5	7611.07	2801.55
	RES share (%)	1.04944	1.03576	0.598675	0.495125	0.767592	0.040448	1.18337	0.376516	0.793309	0.966853	1.01871	1.22181	0.466802	0.764553	0.889879	1.01379	0.873112	1.0617	0.848027	0.49983	1.40518	0.393802	0.750143	0.38745	0.957455	0.502189	0.633152	1.21325	0.842783	1.07192	0.830784	0.695029	0.932453	0.960585	0.763374	0.57975	0.42224	0.962822

## Sheet: 2040_REF_PV_60_40
	Year	2040	2040	2040	2040	2040	2040	2040	2040	2040	2040	2040	2040	2040	2040	2040	2040	2040	2040	2040	2040	2040	2040	2040	2040	2040	2040	2040	2040	2040	2040	2040	2040	2040	2040	2040	2040	2040	2040
	Country	AL	AT	BA	BE	BG	BY	CH	CZ	DE	DK	EE	ES	FI	FR	GR	HR	HU	IE	IT	KO	LT	LU	LV	MD	ME	MK	NL	NO	PL	PT	RO	RS	SE	SI	SK	TR	UA	UK
Prices, €/MWh	Baseload price, €/MWh	67.7514	63.1333	67.817	61.0055	67.7682	105.47	58.5184	64.8316	60.8169	56.4268	67.0515	33.6432	67.09	46.5915	67.8111	67.7902	66.9061	30.3619	67.9845	68.2841	64.3951	60.8187	67.0517	68.5045	67.7702	67.8144	60.8183	37.8549	56.6482	34.4317	67.7546	67.7252	49.4869	67.4045	62.4636	90.3513	70.8083	36.4589
	Peakload price, €/MWh	45.2759	52.0913	46.3016	50.5555	45.5252	127.226	50.1362	53.1794	50.8121	46.9416	70.3668	14.5552	73.7826	27.4691	45.467	46.2272	44.4786	22.4124	42.753	46.3377	64.1148	50.8155	70.367	47.9525	46.2355	45.4731	50.8544	34.8524	46.9606	16.0396	46.4206	46.2987	47.3559	44.5849	42.3343	91.0596	53.7951	26.9273
	PV market value, €/MWh	17.9722	28.5864	16.9423	26.4645	16.1913	99.2208	28.1137	27.3279	28.8953	29.804	46.0105	2.89504	42.6914	9.44671	27.4874	18.1169	20.007	16.8136	14.32	16.299	44.7268	30.4885	48.9846	18.4522	13.3639	18.3182	25.0698	24.4264	27.6741	7.05577	21.2213	18.7924	27.6556	13.1764	27.1086	80.3192	24.9318	14.5721
	Wind market value, €/MWh	71.3231	65.776	68.0099	63.8781	71.6971	108.349	64.7528	62.5187	60.2575	57.8446	65.1219	34.6764	61.2767	48.8998	71.942	71.2173	68.7954	31.9384	68.712	73.1736	65.6473	60.2705	68.7033	73.8956	68.6766	68.5538	57.8556	38.1291	62.8039	39.4517	68.3573	68.7531	47.9013	68.1858	65.5587	90.6364	76.2171	34.2223
Capacity mix, MW	Coal and lignite	0	0	980	0	0	0	0	0	8780.36	35	301	92.276	308	0	660	0	0	0	5190	540	0	0	0	1600	0	0	274	0	9820	0	0	698.5	0	600	0	18839	2467	0
	Natural gas and other fossil	100	5398.2	0	6931	1979	7390.78	4093.3	4929.2	32433.4	2200	300	13121.3	1583.8	19558	5085.2	559	1648	4605	26350.6	100	1055	1100	760	1932	0	672	10253	1600	10607	6057.66	3353	1000	2400	530	680	13131.2	6000	17921.4
	Nuclear	0	0	0	0	3080	2388	1275	4164	0	0	0	0	2890	31199	0	0	2400	0	0	0	0	0	0	0	0	0	0	0	6000	0	2814	0	4973	688	4142	9280	13415	23973
	PV	3165.72	21041.1	2220.94	24600.4	10820.6	543.389	10770.1	11243.4	161929	9604.11	974.24	130433	4444.49	171936	18847.2	6025.4	29889.8	8328.59	131310	1141.01	1520.48	1551.21	84.6038	934.772	887.208	2800.17	30244.2	1446.8	35084.1	20529.1	17978.7	4321.68	6627.75	6140.12	14007.9	30395.6	31399.9	41853.7
	Wind	76.838	10550.7	1719.41	10174	2600.9	182.9	2323.41	4365.19	118050	15749.8	6390.15	92077.4	6863.78	44190.7	8066.73	3136.88	5499.59	17416.7	31789	1240.43	10190.5	611.862	1962.42	468.964	865.372	595.81	25391.5	12242	81055.6	14602.3	8538.92	6012.26	25429.6	2004.46	1048.02	31344.7	14571.5	82296.6
	Run-of river	532.8	5897	297	105.8	549	96.767	5531.31	360	3841	7	4	1239	3225	11196	352	442	39	217	10507	53	133	25	1689	147	354.685	14	38	5801	483	2973	2869.57	2069	10889.3	1193.86	443	7755	195	1918.88
	Hydro Storage	1728.2	3161	1488	0	1843	0	10816.3	753	1429	0	0	13544	0	8911	2673	1497	28	22	4441	74	5	11	0	0	385	723.76	0	25385	498	1576	3467.43	477	5444.67	0	1324	20536	5051	5.92645
	Other RES	14	930.154	12	608.6	281.054	170.6	1197	944	5662	1290.03	211	2671.14	2336	2833.55	407.472	179.3	591	151.181	3099.06	35	189	38.358	182.313	29.5	0	19	543.555	50.6391	2689.2	891.311	520.248	60.908	3363	157.746	304	2300	348	17552.8
	Pumped storage	109.376	8478	1551	1307	1404	0	4914.45	1175	6442	322.562	211.892	6166	856.956	5589	1379	822	2728.81	2152	8409	0	900	1296	49.1368	0	12.7606	333	9735.47	1392	2519	4515	1257.77	628	91	625	1017	1400	1563	5033
	DSM	203.97	1463.83	294.784	2075.15	668.834	963.647	1284.56	1468.57	11677.5	1107.01	247.348	5849.52	2030.81	9630.18	1286.74	388.199	1135.9	1014.34	7238.99	159.238	258.778	157.628	183.171	117.436	90.1037	205.907	2921.19	2859.98	4033.94	1130.9	1393.07	747.75	2906.5	375.157	656.151	7570.1	3641.74	7203.75
Electricity mix, GWh	Coal and lignite	0	0	767.017	0	0	0	0	0	5868.07	21.2028	331.089	6.6843	283.255	0	417.756	0	0	0	4640.66	474.49	0	0	0	929.565	0	0	116.223	0	6711.1	0	0	378.87	0	559.583	0	25532.2	1515.44	0
	Natural gas and other fossil	467.025	11942	0	14678.4	2911.43	4369.58	10510.4	10404.5	56457.9	4916.27	1254.62	17988.7	4418.12	20218.8	12528.8	903.949	1594.1	8122.03	42839.8	373.556	2962.57	2950.29	2850.95	1467.13	0	1752.71	21502.5	976.704	17590	7694.82	8729.41	2322.38	3864.14	301.566	707.835	65372.7	18226.8	7682.76
	Nuclear	0	0	0	0	18114.4	18808.3	8489.04	29353.5	0	0	0	0	22144	154902	0	0	13635.9	0	0	0	0	0	0	0	0	0	0	0	36831.2	0	16718.3	0	31729.9	3937.8	24175.6	73151	90049.5	110413
	PV	4982.15	27140.5	2760.31	30524.8	16590.9	739.135	14707.4	14319	202005	10439.9	1030.04	190649	4766.01	231276	31392.1	8405	41390.6	7824.46	212003	1506.01	1687.55	1839.06	93.5343	1081.34	1280.9	3878.97	35801.2	1424.08	41467.4	36145.8	26915.8	6264.01	6742.56	8143.67	19015.2	50917	42599.5	47774.1
	Wind	221.653	19250.2	4306.86	20735.7	6149.08	293.379	4230.17	8488.5	245212	42237.3	11200.6	134533	15133.9	79755.6	24192.6	8894.86	7979.95	47778	60459.9	2039.29	16032.5	1040.16	2949.42	819.568	2450.74	1028.32	59374.4	36904.4	119435	19345.8	15659.7	10139.3	58811.1	5921	1644.41	95735.2	24238.9	241993
	Run-of river	1402.28	20263.6	353.729	333.109	651.155	245.715	18962.5	553.385	14207.1	14.7186	7.91237	3246.57	17646.2	32027.1	221.297	530.373	144.511	669.66	25903.8	218.517	497.525	126.739	3374.94	372.025	344.143	9.3635	110.181	27296.4	1187.21	3332.99	7443.84	8663.69	46459.1	4516.62	1089.72	20530.4	506.16	5449.68
	Hydro Storage	4579.34	10920.6	1800.43	0	2219.79	0	37361.5	1165.5	5328.21	0	0	38054.8	0	26670.1	1747.18	1811.26	107.508	72.5394	11714.4	309.42	19.2474	56.2341	0	0	385.876	494.973	0	118813	1271.46	1877.57	9153.02	2012.23	23289.3	0	3363.14	54423.6	13334.9	17.0873
	Other RES	59.603	2984.28	51.0883	3024.07	1415.35	763.798	5096.06	4694.24	28201.3	4190.48	1012.07	13032.6	12077.5	16662.9	1591.73	837.976	2482.28	917.599	13428.2	149.008	896.486	217.476	794.356	105.003	0	106.594	3278.32	199.685	16739.2	4110.68	1971.86	248.55	8128.76	593.109	1495.05	9791.93	976.887	74707
	Pumped storage	-24.9789	-5620.85	-1213.28	-556.28	-781.766	0	-2994.27	-511.42	-3534.33	-33.8369	-35.7183	-5484.91	-79.96	-3990.99	-1030.39	-587.268	-632.288	-1970.05	-6460.14	0	-627.021	-488.448	-16.4894	0	-3.9889	-279.882	-1733.17	-613.312	-1941.15	-4273.42	-900.165	-478.328	-61.585	-476.749	-565.631	-189.648	-1241.95	-4338.04
	Missing production	1.05442e-06	1.23878e-06	1.05082e-06	1.18521e-06	1.09916e-06	1.06048e-06	1.41774e-06	1.05099e-06	1.13829e-06	1.05035e-06	1.26933e-07	1.08059e-06	1.04983e-06	1.21784e-06	1.05253e-06	1.06822e-06	1.012e-06	1.04336e-06	1.24404e-06	1.0508e-06	1.04708e-06	1.11486e-06	8.83495e-07	1.0407e-06	1.05028e-06	1.04895e-06	1.12061e-06	1.11398e-06	1.10392e-06	1.03199e-06	1.05325e-06	1.04492e-06	1.22578e-06	1.04974e-06	1.03148e-06	1.17161e-06	1.08267e-06	1.08526e-06
	Net import	-707.059	-5989.4	7077.46	45501.3	-10626.3	25251.2	-26487.1	11051	90771.2	-1832.91	-1605.76	-53956.6	31619.4	-30340.1	-1313.47	233.488	-3505.9	-7427.25	35789.8	3492.68	-7448.35	2832.8	-216.53	1587.04	397.172	4129.27	40150.8	-28400.4	-18527.9	6341.32	-9798.07	10907.3	-21392.3	-2812.41	-15026.6	4245.21	6850.13	-80814.1
	Consumption	10717.6	77772.7	15457.1	110514	35315.8	50354	67826.4	77504.1	622997	58799.6	12946	312806	106372	506153	67378.5	20308.8	60151.6	54050.1	383765	8352.4	13582.8	8357.72	9599.42	6200.06	4703.22	10818	155046	152266	213972	60417.4	73609.4	39196.4	153830	19873	34734.9	398453	192694	384238
	Net import ratio	-0.0659719	-0.0770116	0.457876	0.411723	-0.300895	0.501474	-0.390513	0.142586	0.145701	-0.0311722	-0.124035	-0.172492	0.297254	-0.0599426	-0.0194938	0.0114969	-0.0582845	-0.137414	0.0932599	0.418165	-0.548365	0.338944	-0.0225566	0.255972	0.0844468	0.381703	0.258961	-0.186518	-0.0865904	0.104958	-0.133109	0.278273	-0.139065	-0.141519	-0.432606	0.0106542	0.0355492	-0.210323
	CO2 emission, kt	156.806	4126.77	754.876	5092.5	1060.53	1484.86	3606.68	3603.74	24816.9	1701.34	759.368	6277.01	1853.33	6959.5	4842.19	329.908	577.909	2813.92	20430.3	588.217	1045.18	1010.52	1006.26	1384.45	0	605.458	7681.46	335.376	11896.8	2687.11	3174.27	1200.72	1322.46	679.27	262.056	45696.2	7665.25	2736.03
	RES share (%)	1.04921	1.03583	0.599879	0.494213	0.765274	0.0405535	1.18476	0.37702	0.794471	0.967395	1.02353	1.21326	0.466512	0.763389	0.8778	1.00841	0.866226	1.05943	0.842988	0.505513	1.40864	0.392412	0.751321	0.383534	0.948639	0.510096	0.635711	1.2126	0.8417	1.07275	0.830659	0.697202	0.932399	0.964848	0.766017	0.580741	0.423761	0.962792

## Sheet: 2040_REF_PV_70_30
	Year	2040	2040	2040	2040	2040	2040	2040	2040	2040	2040	2040	2040	2040	2040	2040	2040	2040	2040	2040	2040	2040	2040	2040	2040	2040	2040	2040	2040	2040	2040	2040	2040	2040	2040	2040	2040	2040	2040
	Country	AL	AT	BA	BE	BG	BY	CH	CZ	DE	DK	EE	ES	FI	FR	GR	HR	HU	IE	IT	KO	LT	LU	LV	MD	ME	MK	NL	NO	PL	PT	RO	RS	SE	SI	SK	TR	UA	UK
Prices, €/MWh	Baseload price, €/MWh	67.0006	63.4678	67.4126	61.2271	66.9609	105.346	59.1654	64.6701	61.0536	56.9353	67.2795	35.2181	68.0193	47.8119	67.0186	67.3899	66.5511	31.1534	67.5046	67.8081	64.6482	61.057	67.2801	67.8853	67.3472	67.0422	61.0426	39.0984	56.747	35.8662	67.3372	67.3505	51.1579	67.1679	61.9404	90.1339	70.4775	37.3682
	Peakload price, €/MWh	44.2468	51.8087	46.0846	50.0624	44.3525	126.821	49.6343	52.6308	50.5397	47.0624	70.3679	15.3492	73.6587	27.9568	44.3257	46.0216	44.1648	22.7204	41.631	46.1166	64.251	50.5448	70.3682	47.4776	46.127	44.3808	50.499	35.7771	46.3741	16.7349	46.205	46.0809	47.7351	44.4507	42.0726	90.7839	53.243	27.1714
	PV market value, €/MWh	16.8099	27.8656	16.438	25.8089	15.3406	99.6905	27.0815	26.7404	27.9934	29.1862	45.9792	3.12602	42.7074	9.93675	26.1308	17.1661	19.3666	16.7742	13.0339	15.8579	44.7885	29.7671	48.9227	17.3374	13.0774	17.4394	24.3932	24.6626	26.7664	7.30665	20.4272	18.204	27.6127	12.9712	26.2256	79.166	23.9142	14.3263
	Wind market value, €/MWh	70.0199	66.2274	67.3895	64.1847	70.525	108.435	65.1261	62.3635	60.1997	58.4226	65.3735	35.9032	61.6236	49.7437	70.9036	70.7682	68.4329	32.9861	67.9987	72.4225	65.9114	60.2059	68.8616	73.0683	68.3564	67.7219	57.9544	39.6223	62.6961	40.8015	67.956	68.4909	49.0033	67.8556	64.7959	90.3611	75.7885	34.9108
Capacity mix, MW	Coal and lignite	0	0	980	0	0	0	0	0	8780.36	35	301	92.276	308	0	660	0	0	0	5190	540	0	0	0	1600	0	0	274	0	9820	0	0	698.5	0	600	0	18839	2467	0
	Natural gas and other fossil	100	5398.2	0	6931	1979	7390.78	4093.3	4929.2	32433.4	2200	300	13121.3	1583.8	19558	5085.2	559	1648	4605	26350.6	100	1055	1100	760	1932	0	672	10253	1600	10607	6057.66	3353	1000	2400	530	680	13131.2	6000	17921.4
	Nuclear	0	0	0	0	3080	2388	1275	4164	0	0	0	0	2890	31199	0	0	2400	0	0	0	0	0	0	0	0	0	0	0	6000	0	2814	0	4973	688	4142	9280	13415	23973
	PV	3165.72	21041.1	2220.94	24600.4	10820.6	543.389	10770.1	11243.4	161929	9604.11	974.24	130433	4444.49	171936	18847.2	6025.4	29889.8	8328.59	131310	1141.01	1520.48	1551.21	84.6038	934.772	887.208	2800.17	30244.2	1446.8	35084.1	20529.1	17978.7	4321.68	6627.75	6140.12	14007.9	30395.6	31399.9	41853.7
	Wind	76.838	10550.7	1719.41	10174	2600.9	182.9	2323.41	4365.19	118050	15749.8	6390.15	92077.4	6863.78	44190.7	8066.73	3136.88	5499.59	17416.7	31789	1240.43	10190.5	611.862	1962.42	468.964	865.372	595.81	25391.5	12242	81055.6	14602.3	8538.92	6012.26	25429.6	2004.46	1048.02	31344.7	14571.5	82296.6
	Run-of river	532.8	5897	297	105.8	549	96.767	5531.31	360	3841	7	4	1239	3225	11196	352	442	39	217	10507	53	133	25	1689	147	354.685	14	38	5801	483	2973	2869.57	2069	10889.3	1193.86	443	7755	195	1918.88
	Hydro Storage	1728.2	3161	1488	0	1843	0	10816.3	753	1429	0	0	13544	0	8911	2673	1497	28	22	4441	74	5	11	0	0	385	723.76	0	25385	498	1576	3467.43	477	5444.67	0	1324	20536	5051	5.92645
	Other RES	14	930.154	12	608.6	281.054	170.6	1197	944	5662	1290.03	211	2671.14	2336	2833.55	407.472	179.3	591	151.181	3099.06	35	189	38.358	182.313	29.5	0	19	543.555	50.6391	2689.2	891.311	520.248	60.908	3363	157.746	304	2300	348	17552.8
	Pumped storage	109.376	8478	1551	1307	1404	0	4914.45	1175	6442	322.562	211.892	6166	856.956	5589	1379	822	2728.81	2152	8409	0	900	1296	49.1368	0	12.7606	333	9735.47	1392	2519	4515	1257.77	628	91	625	1017	1400	1563	5033
	DSM	203.97	1463.83	294.784	2075.15	668.834	963.647	1284.56	1468.57	11677.5	1107.01	247.348	5849.52	2030.81	9630.18	1286.74	388.199	1135.9	1014.34	7238.99	159.238	258.778	157.628	183.171	117.436	90.1037	205.907	2921.19	2859.98	4033.94	1130.9	1393.07	747.75	2906.5	375.157	656.151	7570.1	3641.74	7203.75
Electricity mix, GWh	Coal and lignite	0	0	806.794	0	0	0	0	0	5885.23	22.2327	309.821	6.68429	283.909	0	378.059	0	0	0	4230.79	456.811	0	0	0	1046.17	0	0	118.118	0	6895.56	0	0	440.2	0	559.591	0	25299.5	1534.9	0
	Natural gas and other fossil	474.945	12289.5	0	14968	2919.85	4385.63	10637.4	10538.5	57577	5033.68	1256.65	18225.5	4527.29	19915.6	12450.4	856.832	1561.82	8596.97	43736.7	374.469	3093.29	3019.78	2874.16	1477.95	0	1759.98	21397.7	972.276	17933.8	7968.01	8859.3	2285.58	3916.03	268.882	701.742	65392	18306.5	7671.62
	Nuclear	0	0	0	0	18265.1	18818.6	8217.2	28817.5	0	0	0	0	22141.6	157175	0	0	13803.8	0	0	0	0	0	0	0	0	0	0	0	36340.3	0	16779.8	0	31024.2	4046.55	24319.4	73159.5	90719.5	109399
	PV	4856.86	27152.9	2691.29	30668.5	16651.2	744.164	14868.6	14328.5	203057	10447.3	1031.76	188557	4735.09	229306	30998.3	8406.69	40420.6	7783.96	210873	1513.94	1704.73	1820.06	93.7934	1097.35	1282.61	3922.28	35799.3	1424.73	41401.2	36123.9	26646.8	6282.28	6713.34	8149.64	18617	51330.6	42741.9	48212.3
	Wind	221.543	19205.8	4301.56	20733.3	6138.92	293.379	4226.22	8477.07	244773	42221	11235.8	134504	15133	78883.5	24039.4	8916.27	7847.2	47747.5	60205.4	2017.55	15986.5	1029.26	2944.95	825.29	2440.26	1040.88	59195.8	36935.2	119391	19248.5	15498.6	10112	58778.3	5898.77	1618.74	95735.2	24137.4	242056
	Run-of river	1397.87	20243.6	352.331	333.096	649.936	245.715	18982.2	552.976	14213.2	14.7078	7.92129	3246.8	17648.9	31979.5	220.22	529.99	144.013	669.175	25903.9	218.673	496.946	126.401	3377.48	373.673	344.71	9.35258	110.176	27301.5	1186.14	3339.97	7397.19	8655.4	46467.6	4511.65	1087.7	20530.4	505.566	5453.22
	Hydro Storage	4600	10920.8	1800.45	0	2219.74	0	37361.3	1165.5	5328.21	0	0	38278.7	0	26669.8	1747.18	1811.28	107.511	72.5303	11714.4	309.796	19.247	56.2341	0	0	385.877	494.973	0	118634	1271.46	1877.69	9152.9	2012.31	23289.3	0	3362.7	54423	13334.5	17.0873
	Other RES	59.603	2984.28	51.0883	3024.07	1415.35	763.798	5096.06	4694.24	28201.3	4190.48	1012.07	13032.6	12077.5	16662.9	1591.73	837.976	2482.28	917.599	13428.2	149.008	896.486	217.476	794.356	105.003	0	106.594	3278.32	199.685	16739.2	4110.68	1971.86	248.55	8128.76	593.109	1495.05	9791.93	976.887	74707
	Pumped storage	-25.0751	-5602.86	-1204.07	-570.601	-777.639	0	-3009.8	-526.945	-3588.04	-34.3252	-34.9457	-5395.66	-84.5478	-3952.63	-1042.05	-579.789	-625.845	-1986.96	-6429.54	0	-631.796	-497.398	-16.1939	0	-4.04454	-279.181	-1843.07	-640.201	-1923.67	-4239.31	-886.6	-474.211	-71.8919	-468.682	-568.39	-203.31	-1218.98	-4321.75
	Missing production	1.557e-06	1.85322e-06	1.55674e-06	1.77373e-06	1.58883e-06	1.57022e-06	1.82282e-06	1.55359e-06	1.67782e-06	1.55515e-06	2.50783e-07	1.57366e-06	1.55895e-06	1.81148e-06	1.55413e-06	1.55673e-06	1.51377e-06	1.54287e-06	1.77574e-06	1.55587e-06	1.53729e-06	1.55492e-06	1.27519e-06	1.34032e-06	1.55589e-06	2.06205e-06	1.70049e-06	1.23795e-06	1.70599e-06	1.4765e-06	1.61973e-06	1.55613e-06	1.33653e-06	1.55598e-06	1.53295e-06	1.6385e-06	1.46548e-06	1.58774e-06
	Net import	-609.396	-6279.56	7095.05	45084.4	-10856.8	25227.8	-26514.3	11472.3	89252.1	-1956.49	-1627.9	-53001.8	31448.7	-30144.4	-669.682	236.638	-2611.1	-7806.05	36303	3519.59	-7551	2804.48	-241.527	1433.28	403.092	4061.29	40518.7	-28569.7	-18496	5769.28	-9574.88	10868.8	-20860.9	-2888.79	-14759.1	4155.32	5919.83	-80554
	Consumption	10720.3	77768.2	15459.2	110511	35326.3	50356	67817.6	77509.3	622973	58791.9	12945.4	312675	106349	506021	67396	20311.7	60158.1	54039	383832	8353.75	13582	8357.35	9598.96	6201.23	4703.93	10820.9	155040	152212	213971	60394.8	73619.2	39201.9	153771	19874.5	34740.6	398481	192716	384152
	Net import ratio	-0.0568451	-0.0807472	0.458952	0.407965	-0.307329	0.500988	-0.390965	0.148012	0.143268	-0.0332782	-0.125751	-0.169511	0.295713	-0.0595715	-0.00993652	0.0116503	-0.0434039	-0.144452	0.0945805	0.421319	-0.555955	0.335571	-0.0251618	0.231128	0.0856925	0.37532	0.261343	-0.187697	-0.0864419	0.0955261	-0.13006	0.277252	-0.135662	-0.145352	-0.424838	0.0104279	0.0307179	-0.209693
	CO2 emission, kt	159.466	4247.79	792.456	5191.86	1063.35	1490.22	3649.82	3649.7	25228.1	1742.19	738.63	6347.02	1891.2	6853.23	4770.56	312.725	566.433	2979.57	20310.3	571.459	1091.14	1034.39	1014.84	1498.35	0	605.499	7640.84	333.837	12172.5	2785.13	3221.49	1248.64	1340.14	667.579	259.892	45505.8	7711.38	2729.17
	RES share (%)	1.03877	1.03522	0.594901	0.495509	0.766431	0.0406516	1.18751	0.376965	0.795496	0.96737	1.02643	1.20771	0.466338	0.757877	0.869441	1.00938	0.847794	1.05832	0.839236	0.503841	1.40655	0.388812	0.751183	0.387231	0.946751	0.515124	0.634568	1.21209	0.841184	1.0713	0.82407	0.696664	0.932407	0.963706	0.75362	0.581736	0.42392	0.964322

[truncated: 15 more sheets: 2040_REF_PV_80_20, 2040_REF_PV_90_10, 2040_REF_PV_100_0, 2040_low_PV_50_50, 2040_low_PV_60_40, 2040_low_PV_70_30, 2040_low_PV_80_20, 2040_low_PV_90_10, 2040_low_PV_100_0, 2030_50_50, 2030_60_40, 2030_70_30, 2030_80_20, 2030_90_10, 2030_100_0]
